# Supplementary material for: Genomic profiling of NSCLC tumors with the TruSight oncology 500 assay provides broad coverage of clinically actionable genomic alterations and detection of known and novel associations between genomic alterations, TMB, and PD-L1
Source: Front Oncol. 2024 Nov 27;14:1473327. doi: 10.3389/fonc.2024.1473327 (PMC11631745; doi:10.3389/fonc.2024.1473327)
Supplement: Supplementary file 2 [file Table1.xlsx]

## Sheet: Supplementary Table 1
Supplementary Table 1. Gene-level genomic alteration prevalence in all NSCLC tumors and histology sub-types. N, number of cases that passed that component of the assay; OR, Fisher exact test odds ratio from testing differences in prevalence of genomic alterations between adenocarcinoma and squamous cell carcinoma cases; FDR q-value, multiple testing corrected P-value using the Benjamini-Hochberg …
	All patients		Adenocarcinoma		Squamous cell carcinoma
Gene	N	Summary stats	N	Summary stats	N	Summary stats	OR	FDR q-value
Total number of patients	7606	-	5523	-	2083	-	-	-
Single nucleotide variants (N, %)	6738		4895		1843
TP53		3893 (57.8%)		2384 (48.7%)		1509 (81.9%)	4.76 [4.17; 5.44]	7.2e-141
KRAS		1918 (28.5%)		1834 (37.5%)		84 (4.6%)	0.08 [0.06; 0.1]	9e-193
EGFR		863 (12.8%)		839 (17.1%)		24 (1.3%)	0.06 [0.04; 0.1]	5.7e-90
STK11		597 (8.9%)		566 (11.6%)		31 (1.7%)	0.13 [0.09; 0.19]	4.4e-46
CDKN2A		516 (7.7%)		216 (4.4%)		300 (16.3%)	4.21 [3.49; 5.09]	2.7e-51
RBM10		513 (7.6%)		490 (10%)		23 (1.2%)	0.11 [0.07; 0.17]	2.4e-42
LRP1B		467 (6.9%)		339 (6.9%)		128 (6.9%)	1 [0.81; 1.24]	1
NF1		423 (6.3%)		297 (6.1%)		126 (6.8%)	1.14 [0.91; 1.41]	0.56
PIK3CA		419 (6.2%)		206 (4.2%)		213 (11.6%)	2.97 [2.42; 3.65]	1.9e-24
ARID1A		353 (5.2%)		248 (5.1%)		105 (5.7%)	1.13 [0.89; 1.44]	0.59
KEAP1		350 (5.2%)		281 (5.7%)		69 (3.7%)	0.64 [0.48; 0.84]	0.0052
RB1		321 (4.8%)		199 (4.1%)		122 (6.6%)	1.67 [1.31; 2.12]	0.00018
NFE2L2		300 (4.5%)		60 (1.2%)		240 (13%)	12.06 [9; 16.37]	1.5e-82
ATM		296 (4.4%)		258 (5.3%)		38 (2.1%)	0.38 [0.26; 0.54]	1.5e-08
BRAF		275 (4.1%)		256 (5.2%)		19 (1%)	0.19 [0.11; 0.3]	4.8e-17
PTEN		273 (4.1%)		76 (1.6%)		197 (10.7%)	7.59 [5.76; 10.08]	5.3e-54
SMARCA4		266 (3.9%)		230 (4.7%)		36 (2%)	0.4 [0.27; 0.58]	5.6e-07
MGA		240 (3.6%)		214 (4.4%)		26 (1.4%)	0.31 [0.2; 0.47]	3.9e-09
FAT1		220 (3.3%)		77 (1.6%)		143 (7.8%)	5.26 [3.94; 7.08]	8.5e-31
SETD2		195 (2.9%)		168 (3.4%)		27 (1.5%)	0.42 [0.27; 0.63]	5.7e-05
DNMT3A		173 (2.6%)		138 (2.8%)		35 (1.9%)	0.67 [0.44; 0.98]	0.14
TET2		159 (2.4%)		107 (2.2%)		52 (2.8%)	1.3 [0.91; 1.83]	0.36
MET		154 (2.3%)		128 (2.6%)		26 (1.4%)	0.53 [0.33; 0.82]	0.013
NOTCH1		151 (2.2%)		49 (1%)		102 (5.5%)	5.79 [4.06; 8.36]	5.4e-24
ARID2		151 (2.2%)		133 (2.7%)		18 (1%)	0.35 [0.2; 0.58]	4.6e-05
APC		148 (2.2%)		121 (2.5%)		27 (1.5%)	0.59 [0.37; 0.9]	0.055
AXIN1		146 (2.2%)		109 (2.2%)		37 (2%)	0.9 [0.6; 1.32]	0.89
JAK2		139 (2.1%)		102 (2.1%)		37 (2%)	0.96 [0.64; 1.42]	1
RASA1		135 (2%)		43 (0.9%)		92 (5%)	5.93 [4.07; 8.76]	4.4e-22
SMAD4		133 (2%)		100 (2%)		33 (1.8%)	0.87 [0.57; 1.31]	0.81
U2AF1		128 (1.9%)		116 (2.4%)		12 (0.7%)	0.27 [0.14; 0.49]	6.3e-06
CHEK2		119 (1.8%)		93 (1.9%)		26 (1.4%)	0.74 [0.46; 1.16]	0.49
BRIP1		119 (1.8%)		87 (1.8%)		32 (1.7%)	0.98 [0.63; 1.49]	1
CTNNB1		118 (1.8%)		115 (2.3%)		3 (0.2%)	0.07 [0.01; 0.2]	1e-11
FBXW7		115 (1.7%)		34 (0.7%)		81 (4.4%)	6.57 [4.33; 10.16]	6.7e-21
PBRM1		111 (1.6%)		80 (1.6%)		31 (1.7%)	1.03 [0.65; 1.58]	1
MUTYH		107 (1.6%)		79 (1.6%)		28 (1.5%)	0.94 [0.59; 1.47]	0.97
BRCA2		104 (1.5%)		56 (1.1%)		48 (2.6%)	2.31 [1.53; 3.47]	0.0004
ERBB2		102 (1.5%)		88 (1.8%)		14 (0.8%)	0.42 [0.22; 0.74]	0.0087
PTPRT		99 (1.5%)		80 (1.6%)		19 (1%)	0.63 [0.36; 1.05]	0.22
PMS2		97 (1.4%)		76 (1.6%)		21 (1.1%)	0.73 [0.43; 1.2]	0.55
PTPRD		97 (1.4%)		81 (1.7%)		16 (0.9%)	0.52 [0.28; 0.9]	0.068
EPHA3		92 (1.4%)		74 (1.5%)		18 (1%)	0.64 [0.36; 1.09]	0.29
CREBBP		91 (1.4%)		47 (1%)		44 (2.4%)	2.52 [1.63; 3.9]	0.0002
POLE		91 (1.4%)		70 (1.4%)		21 (1.1%)	0.79 [0.46; 1.31]	0.69
TERT		91 (1.4%)		67 (1.4%)		24 (1.3%)	0.95 [0.57; 1.54]	1
NBN		89 (1.3%)		74 (1.5%)		15 (0.8%)	0.53 [0.28; 0.94]	0.092
NKX2-1		82 (1.2%)		77 (1.6%)		5 (0.3%)	0.17 [0.05; 0.42]	1.3e-05
ASXL1		81 (1.2%)		50 (1%)		31 (1.7%)	1.66 [1.02; 2.66]	0.12
ERBB4		81 (1.2%)		53 (1.1%)		28 (1.5%)	1.41 [0.86; 2.28]	0.43
NOTCH3		77 (1.1%)		35 (0.7%)		42 (2.3%)	3.24 [2.01; 5.24]	4.9e-06
MED12		76 (1.1%)		68 (1.4%)		8 (0.4%)	0.31 [0.13; 0.65]	0.0029
ATRX		75 (1.1%)		52 (1.1%)		23 (1.2%)	1.18 [0.69; 1.96]	0.78
EP300		75 (1.1%)		54 (1.1%)		21 (1.1%)	1.03 [0.59; 1.75]	1
KDM5C		72 (1.1%)		64 (1.3%)		8 (0.4%)	0.33 [0.14; 0.69]	0.0069
ATR		72 (1.1%)		51 (1%)		21 (1.1%)	1.09 [0.62; 1.86]	0.9
BRCA1		70 (1%)		49 (1%)		21 (1.1%)	1.14 [0.65; 1.94]	0.84
TGFBR2		70 (1%)		39 (0.8%)		31 (1.7%)	2.13 [1.28; 3.51]	0.014
CUL3		67 (1%)		38 (0.8%)		29 (1.6%)	2.04 [1.21; 3.41]	0.026
KDM6A		67 (1%)		14 (0.3%)		53 (2.9%)	10.32 [5.63; 20.19]	1.8e-17
GRIN2A		67 (1%)		44 (0.9%)		23 (1.2%)	1.39 [0.8; 2.37]	0.49
BCORL1		66 (1%)		48 (1%)		18 (1%)	1 [0.54; 1.75]	1
PRKN		64 (0.9%)		40 (0.8%)		24 (1.3%)	1.6 [0.92; 2.73]	0.27
ZFHX3		64 (0.9%)		43 (0.9%)		21 (1.1%)	1.3 [0.73; 2.25]	0.6
ARID1B		62 (0.9%)		44 (0.9%)		18 (1%)	1.09 [0.59; 1.93]	0.95
B2M		61 (0.9%)		43 (0.9%)		18 (1%)	1.11 [0.6; 1.98]	0.9
FANCL		59 (0.9%)		39 (0.8%)		20 (1.1%)	1.37 [0.75; 2.41]	0.59
LZTR1		57 (0.8%)		47 (1%)		10 (0.5%)	0.56 [0.25; 1.13]	0.29
STAG2		57 (0.8%)		41 (0.8%)		16 (0.9%)	1.04 [0.54; 1.89]	1
DIS3		57 (0.8%)		47 (1%)		10 (0.5%)	0.56 [0.25; 1.13]	0.29
RANBP2		53 (0.8%)		39 (0.8%)		14 (0.8%)	0.95 [0.48; 1.8]	1
INPP4B		52 (0.8%)		45 (0.9%)		7 (0.4%)	0.41 [0.16; 0.92]	0.1
GNAS		52 (0.8%)		48 (1%)		4 (0.2%)	0.22 [0.06; 0.6]	0.005
FANCA		50 (0.7%)		35 (0.7%)		15 (0.8%)	1.14 [0.58; 2.15]	0.89
NSD1		50 (0.7%)		25 (0.5%)		25 (1.4%)	2.68 [1.47; 4.87]	0.0042
SUZ12		49 (0.7%)		19 (0.4%)		30 (1.6%)	4.25 [2.31; 8]	8.1e-06
RET		49 (0.7%)		44 (0.9%)		5 (0.3%)	0.3 [0.09; 0.76]	0.027
TSC1		48 (0.7%)		21 (0.4%)		27 (1.5%)	3.45 [1.87; 6.44]	0.00022
ERCC2		48 (0.7%)		35 (0.7%)		13 (0.7%)	0.99 [0.48; 1.92]	1
NOTCH2		48 (0.7%)		25 (0.5%)		23 (1.2%)	2.46 [1.33; 4.53]	0.015
CIC		47 (0.7%)		32 (0.7%)		15 (0.8%)	1.25 [0.63; 2.38]	0.78
CDK12		46 (0.7%)		31 (0.6%)		15 (0.8%)	1.29 [0.64; 2.46]	0.69
LATS1		45 (0.7%)		28 (0.6%)		17 (0.9%)	1.62 [0.83; 3.07]	0.36
NRAS		45 (0.7%)		36 (0.7%)		9 (0.5%)	0.66 [0.28; 1.4]	0.6
RAD51C		45 (0.7%)		32 (0.7%)		13 (0.7%)	1.08 [0.52; 2.12]	1
TGFBR1		44 (0.7%)		27 (0.6%)		17 (0.9%)	1.68 [0.86; 3.2]	0.34
RECQL4		44 (0.7%)		37 (0.8%)		7 (0.4%)	0.5 [0.19; 1.14]	0.28
TET1		44 (0.7%)		25 (0.5%)		19 (1%)	2.03 [1.05; 3.85]	0.1
SF3B1		44 (0.7%)		29 (0.6%)		15 (0.8%)	1.38 [0.68; 2.66]	0.59
MAP2K1		44 (0.7%)		41 (0.8%)		3 (0.2%)	0.19 [0.04; 0.61]	0.0059
EPHA7		43 (0.6%)		31 (0.6%)		12 (0.7%)	1.03 [0.48; 2.06]	1
HNF1A		42 (0.6%)		27 (0.6%)		15 (0.8%)	1.48 [0.73; 2.89]	0.51
BCOR		42 (0.6%)		27 (0.6%)		15 (0.8%)	1.48 [0.73; 2.89]	0.51
BAP1		40 (0.6%)		27 (0.6%)		13 (0.7%)	1.28 [0.61; 2.58]	0.75
FGFR3		40 (0.6%)		8 (0.2%)		32 (1.7%)	10.79 [4.86; 27.14]	7.8e-11
RUNX1T1		39 (0.6%)		24 (0.5%)		15 (0.8%)	1.67 [0.81; 3.32]	0.39
CHD2		38 (0.6%)		27 (0.6%)		11 (0.6%)	1.08 [0.48; 2.26]	0.99
NF2		38 (0.6%)		24 (0.5%)		14 (0.8%)	1.55 [0.74; 3.13]	0.48
MAP3K4		38 (0.6%)		31 (0.6%)		7 (0.4%)	0.6 [0.22; 1.39]	0.57
SPEN		38 (0.6%)		27 (0.6%)		11 (0.6%)	1.08 [0.48; 2.26]	0.99
DICER1		37 (0.5%)		26 (0.5%)		11 (0.6%)	1.12 [0.5; 2.36]	0.91
NCOR1		36 (0.5%)		29 (0.6%)		7 (0.4%)	0.64 [0.24; 1.5]	0.63
EPHB1		36 (0.5%)		20 (0.4%)		16 (0.9%)	2.13 [1.03; 4.35]	0.14
PALB2		35 (0.5%)		19 (0.4%)		16 (0.9%)	2.25 [1.08; 4.62]	0.086
MSH6		34 (0.5%)		27 (0.6%)		7 (0.4%)	0.69 [0.25; 1.62]	0.72
MAP2K4		34 (0.5%)		31 (0.6%)		3 (0.2%)	0.26 [0.05; 0.82]	0.055
MDC1		33 (0.5%)		22 (0.4%)		11 (0.6%)	1.33 [0.58; 2.87]	0.72
PTPRS		33 (0.5%)		20 (0.4%)		13 (0.7%)	1.73 [0.79; 3.67]	0.34
AMER1		32 (0.5%)		27 (0.6%)		5 (0.3%)	0.49 [0.15; 1.29]	0.43
CDKN1B		32 (0.5%)		27 (0.6%)		5 (0.3%)	0.49 [0.15; 1.29]	0.43
RNF43		31 (0.5%)		17 (0.3%)		14 (0.8%)	2.2 [1; 4.74]	0.14
SDHA		31 (0.5%)		21 (0.4%)		10 (0.5%)	1.27 [0.53; 2.82]	0.8
PTCH1		31 (0.5%)		16 (0.3%)		15 (0.8%)	2.5 [1.15; 5.42]	0.063
RAD50		31 (0.5%)		24 (0.5%)		7 (0.4%)	0.77 [0.28; 1.86]	0.9
RUNX1		31 (0.5%)		23 (0.5%)		8 (0.4%)	0.92 [0.36; 2.14]	1
CYLD		30 (0.4%)		8 (0.2%)		22 (1.2%)	7.38 [3.16; 19.19]	2.2e-06
MLH1		30 (0.4%)		16 (0.3%)		14 (0.8%)	2.33 [1.05; 5.11]	0.092
TSC2		30 (0.4%)		17 (0.3%)		13 (0.7%)	2.04 [0.91; 4.47]	0.21
IKZF1		30 (0.4%)		20 (0.4%)		10 (0.5%)	1.33 [0.55; 2.98]	0.8
AR		30 (0.4%)		23 (0.5%)		7 (0.4%)	0.81 [0.29; 1.95]	0.97
GPS2		30 (0.4%)		18 (0.4%)		12 (0.7%)	1.78 [0.78; 3.91]	0.39
COP1		30 (0.4%)		19 (0.4%)		11 (0.6%)	1.54 [0.66; 3.41]	0.59
ERCC3		30 (0.4%)		23 (0.5%)		7 (0.4%)	0.81 [0.29; 1.95]	0.97
BLM		30 (0.4%)		18 (0.4%)		12 (0.7%)	1.78 [0.78; 3.91]	0.39
BTK		30 (0.4%)		25 (0.5%)		5 (0.3%)	0.53 [0.16; 1.41]	0.51
PIK3R1		30 (0.4%)		19 (0.4%)		11 (0.6%)	1.54 [0.66; 3.41]	0.59
SH2B3		29 (0.4%)		24 (0.5%)		5 (0.3%)	0.55 [0.16; 1.48]	0.59
TBX3		29 (0.4%)		18 (0.4%)		11 (0.6%)	1.63 [0.69; 3.64]	0.49
PTPN11		29 (0.4%)		25 (0.5%)		4 (0.2%)	0.42 [0.11; 1.23]	0.38
MITF		29 (0.4%)		21 (0.4%)		8 (0.4%)	1.01 [0.39; 2.38]	1
FANCD2		29 (0.4%)		25 (0.5%)		4 (0.2%)	0.42 [0.11; 1.23]	0.38
SHQ1		29 (0.4%)		23 (0.5%)		6 (0.3%)	0.69 [0.23; 1.75]	0.78
FANCI		29 (0.4%)		16 (0.3%)		13 (0.7%)	2.17 [0.96; 4.81]	0.19
DNMT3B		29 (0.4%)		25 (0.5%)		4 (0.2%)	0.42 [0.11; 1.23]	0.38
ASXL2		28 (0.4%)		21 (0.4%)		7 (0.4%)	0.88 [0.32; 2.17]	1
ERCC5		28 (0.4%)		20 (0.4%)		8 (0.4%)	1.06 [0.4; 2.52]	0.97
FLCN		28 (0.4%)		22 (0.4%)		6 (0.3%)	0.72 [0.24; 1.84]	0.9
TP63		28 (0.4%)		20 (0.4%)		8 (0.4%)	1.06 [0.4; 2.52]	0.97
IDH1		28 (0.4%)		23 (0.5%)		5 (0.3%)	0.58 [0.17; 1.55]	0.59
CBL		28 (0.4%)		26 (0.5%)		2 (0.1%)	0.2 [0.02; 0.81]	0.072
CHD4		27 (0.4%)		17 (0.3%)		10 (0.5%)	1.57 [0.64; 3.63]	0.59
SOX17		26 (0.4%)		16 (0.3%)		10 (0.5%)	1.66 [0.67; 3.91]	0.57
CASP8		26 (0.4%)		12 (0.2%)		14 (0.8%)	3.11 [1.33; 7.39]	0.03
MSH3		26 (0.4%)		22 (0.4%)		4 (0.2%)	0.48 [0.12; 1.42]	0.47
INHBA		26 (0.4%)		21 (0.4%)		5 (0.3%)	0.63 [0.19; 1.72]	0.78
MAP3K1		26 (0.4%)		23 (0.5%)		3 (0.2%)	0.35 [0.07; 1.15]	0.25
DAXX		26 (0.4%)		20 (0.4%)		6 (0.3%)	0.8 [0.26; 2.06]	0.97
AXIN2		25 (0.4%)		15 (0.3%)		10 (0.5%)	1.77 [0.71; 4.23]	0.44
SLX4		25 (0.4%)		17 (0.3%)		8 (0.4%)	1.25 [0.47; 3.06]	0.89
KIT		24 (0.4%)		15 (0.3%)		9 (0.5%)	1.6 [0.61; 3.9]	0.56
POLD1		24 (0.4%)		18 (0.4%)		6 (0.3%)	0.88 [0.29; 2.33]	1
HOXB13		24 (0.4%)		20 (0.4%)		4 (0.2%)	0.53 [0.13; 1.59]	0.64
JAK1		23 (0.3%)		10 (0.2%)		13 (0.7%)	3.47 [1.4; 8.86]	0.018
CDC73		23 (0.3%)		20 (0.4%)		3 (0.2%)	0.4 [0.08; 1.34]	0.41
LATS2		23 (0.3%)		17 (0.3%)		6 (0.3%)	0.94 [0.3; 2.5]	1
HRAS		23 (0.3%)		9 (0.2%)		14 (0.8%)	4.15 [1.67; 10.9]	0.0048
WT1		23 (0.3%)		19 (0.4%)		4 (0.2%)	0.56 [0.14; 1.68]	0.63
ACVR1B		23 (0.3%)		23 (0.5%)		0 (0%)	0 [0; 0.46]	0.0078
ARID5B		22 (0.3%)		12 (0.2%)		10 (0.5%)	2.22 [0.86; 5.62]	0.27
CTCF		22 (0.3%)		13 (0.3%)		9 (0.5%)	1.84 [0.69; 4.67]	0.41
BARD1		21 (0.3%)		13 (0.3%)		8 (0.4%)	1.64 [0.59; 4.27]	0.6
MTOR		21 (0.3%)		17 (0.3%)		4 (0.2%)	0.62 [0.15; 1.92]	0.75
MSH2		20 (0.3%)		16 (0.3%)		4 (0.2%)	0.66 [0.16; 2.06]	0.87
MPL		20 (0.3%)		14 (0.3%)		6 (0.3%)	1.14 [0.36; 3.16]	0.95
ERRFI1		20 (0.3%)		14 (0.3%)		6 (0.3%)	1.14 [0.36; 3.16]	0.95
MEN1		20 (0.3%)		17 (0.3%)		3 (0.2%)	0.47 [0.09; 1.62]	0.59
NFKBIA		20 (0.3%)		10 (0.2%)		10 (0.5%)	2.66 [0.99; 7.14]	0.14
RAD51		20 (0.3%)		17 (0.3%)		3 (0.2%)	0.47 [0.09; 1.62]	0.59
SMAD3		20 (0.3%)		18 (0.4%)		2 (0.1%)	0.29 [0.03; 1.23]	0.36
PPP2R1A		20 (0.3%)		14 (0.3%)		6 (0.3%)	1.14 [0.36; 3.16]	0.95
SMAD2		20 (0.3%)		17 (0.3%)		3 (0.2%)	0.47 [0.09; 1.62]	0.59
FGFR2		19 (0.3%)		7 (0.1%)		12 (0.7%)	4.58 [1.66; 13.74]	0.0069
AKT1		19 (0.3%)		8 (0.2%)		11 (0.6%)	3.67 [1.34; 10.52]	0.034
STAG1		18 (0.3%)		11 (0.2%)		7 (0.4%)	1.69 [0.56; 4.79]	0.59
ANKRD11		18 (0.3%)		11 (0.2%)		7 (0.4%)	1.69 [0.56; 4.79]	0.59
CHEK1		18 (0.3%)		7 (0.1%)		11 (0.6%)	4.19 [1.48; 12.77]	0.014
ESR1		18 (0.3%)		9 (0.2%)		9 (0.5%)	2.66 [0.94; 7.59]	0.2
TCF3		18 (0.3%)		16 (0.3%)		2 (0.1%)	0.33 [0.04; 1.41]	0.44
ERCC4		17 (0.3%)		12 (0.2%)		5 (0.3%)	1.11 [0.31; 3.38]	0.95
SMARCD1		17 (0.3%)		12 (0.2%)		5 (0.3%)	1.11 [0.31; 3.38]	0.95
RAD51B		17 (0.3%)		11 (0.2%)		6 (0.3%)	1.45 [0.44; 4.28]	0.71
SPTA1		17 (0.3%)		8 (0.2%)		9 (0.5%)	3 [1.02; 8.94]	0.1
FH		17 (0.3%)		11 (0.2%)		6 (0.3%)	1.45 [0.44; 4.28]	0.71
PPM1D		17 (0.3%)		11 (0.2%)		6 (0.3%)	1.45 [0.44; 4.28]	0.71
FANCC		17 (0.3%)		11 (0.2%)		6 (0.3%)	1.45 [0.44; 4.28]	0.71
DHX15		17 (0.3%)		13 (0.3%)		4 (0.2%)	0.82 [0.19; 2.65]	1
SMC3		17 (0.3%)		14 (0.3%)		3 (0.2%)	0.57 [0.1; 2.04]	0.84
CUX1		17 (0.3%)		10 (0.2%)		7 (0.4%)	1.86 [0.6; 5.43]	0.57
DDX41		17 (0.3%)		16 (0.3%)		1 (0.1%)	0.17 [0; 1.07]	0.19
MAP3K13		17 (0.3%)		13 (0.3%)		4 (0.2%)	0.82 [0.19; 2.65]	1
NRG1		17 (0.3%)		15 (0.3%)		2 (0.1%)	0.35 [0.04; 1.52]	0.44
ALOX12B		17 (0.3%)		12 (0.2%)		5 (0.3%)	1.11 [0.31; 3.38]	0.95
RAD54L		17 (0.3%)		16 (0.3%)		1 (0.1%)	0.17 [0; 1.07]	0.19
ZRSR2		16 (0.2%)		12 (0.2%)		4 (0.2%)	0.89 [0.21; 2.93]	1
IGF1R		16 (0.2%)		12 (0.2%)		4 (0.2%)	0.89 [0.21; 2.93]	1
GATA3		16 (0.2%)		11 (0.2%)		5 (0.3%)	1.21 [0.33; 3.78]	0.95
MRE11		16 (0.2%)		12 (0.2%)		4 (0.2%)	0.89 [0.21; 2.93]	1
TRAF7		16 (0.2%)		10 (0.2%)		6 (0.3%)	1.6 [0.48; 4.85]	0.68
SMC1A		15 (0.2%)		10 (0.2%)		5 (0.3%)	1.33 [0.36; 4.27]	0.82
PAX5		14 (0.2%)		10 (0.2%)		4 (0.2%)	1.06 [0.24; 3.69]	1
FOXL2		14 (0.2%)		9 (0.2%)		5 (0.3%)	1.48 [0.39; 4.91]	0.8
ERBB3		14 (0.2%)		9 (0.2%)		5 (0.3%)	1.48 [0.39; 4.91]	0.8
PRDM1		14 (0.2%)		11 (0.2%)		3 (0.2%)	0.72 [0.13; 2.74]	0.95
FOXO1		14 (0.2%)		11 (0.2%)		3 (0.2%)	0.72 [0.13; 2.74]	0.95
CDH1		14 (0.2%)		11 (0.2%)		3 (0.2%)	0.72 [0.13; 2.74]	0.95
SMARCB1		14 (0.2%)		11 (0.2%)		3 (0.2%)	0.72 [0.13; 2.74]	0.95
SRSF2		14 (0.2%)		9 (0.2%)		5 (0.3%)	1.48 [0.39; 4.91]	0.8
VHL		14 (0.2%)		12 (0.2%)		2 (0.1%)	0.44 [0.05; 1.99]	0.67
FANCE		14 (0.2%)		12 (0.2%)		2 (0.1%)	0.44 [0.05; 1.99]	0.67
MAX		13 (0.2%)		12 (0.2%)		1 (0.1%)	0.22 [0.01; 1.5]	0.49
KLF4		13 (0.2%)		10 (0.2%)		3 (0.2%)	0.8 [0.14; 3.1]	1
EZH2		13 (0.2%)		9 (0.2%)		4 (0.2%)	1.18 [0.27; 4.24]	0.95
SUFU		13 (0.2%)		3 (0.1%)		10 (0.5%)	8.89 [2.29; 50.35]	0.0019
GATA4		13 (0.2%)		10 (0.2%)		3 (0.2%)	0.8 [0.14; 3.1]	1
SPOP		13 (0.2%)		11 (0.2%)		2 (0.1%)	0.48 [0.05; 2.21]	0.78
FGF14		12 (0.2%)		10 (0.2%)		2 (0.1%)	0.53 [0.06; 2.49]	0.78
CSF3R		12 (0.2%)		7 (0.1%)		5 (0.3%)	1.9 [0.47; 6.96]	0.6
BIRC3		12 (0.2%)		10 (0.2%)		2 (0.1%)	0.53 [0.06; 2.49]	0.78
FAS		12 (0.2%)		7 (0.1%)		5 (0.3%)	1.9 [0.47; 6.96]	0.6
RIT1		12 (0.2%)		9 (0.2%)		3 (0.2%)	0.89 [0.15; 3.55]	1
SOX9		12 (0.2%)		9 (0.2%)		3 (0.2%)	0.89 [0.15; 3.55]	1
IRF4		12 (0.2%)		10 (0.2%)		2 (0.1%)	0.53 [0.06; 2.49]	0.78
STAT5B		12 (0.2%)		8 (0.2%)		4 (0.2%)	1.33 [0.29; 4.97]	0.95
INHA		12 (0.2%)		8 (0.2%)		4 (0.2%)	1.33 [0.29; 4.97]	0.95
ALK		12 (0.2%)		10 (0.2%)		2 (0.1%)	0.53 [0.06; 2.49]	0.78
RAD51D		11 (0.2%)		9 (0.2%)		2 (0.1%)	0.59 [0.06; 2.85]	0.94
CCN6		11 (0.2%)		9 (0.2%)		2 (0.1%)	0.59 [0.06; 2.85]	0.94
FANCG		11 (0.2%)		7 (0.1%)		4 (0.2%)	1.52 [0.33; 5.98]	0.78
FANCF		11 (0.2%)		8 (0.2%)		3 (0.2%)	1 [0.17; 4.16]	1
BTG1		11 (0.2%)		10 (0.2%)		1 (0.1%)	0.27 [0.01; 1.87]	0.59
CBFB		10 (0.1%)		6 (0.1%)		4 (0.2%)	1.77 [0.37; 7.48]	0.75
GATA1		10 (0.1%)		7 (0.1%)		3 (0.2%)	1.14 [0.19; 4.99]	1
RAD21		10 (0.1%)		6 (0.1%)		4 (0.2%)	1.77 [0.37; 7.48]	0.75
MST1		10 (0.1%)		6 (0.1%)		4 (0.2%)	1.77 [0.37; 7.48]	0.75
ARAF		10 (0.1%)		9 (0.2%)		1 (0.1%)	0.29 [0.01; 2.13]	0.59
PARP1		9 (0.1%)		3 (0.1%)		6 (0.3%)	5.32 [1.14; 32.95]	0.068
PHF6		9 (0.1%)		4 (0.1%)		5 (0.3%)	3.33 [0.71; 16.78]	0.22
FOXP1		9 (0.1%)		2 (0%)		7 (0.4%)	9.32 [1.77; 92.09]	0.013
SDHB		9 (0.1%)		7 (0.1%)		2 (0.1%)	0.76 [0.08; 3.99]	1
ETV6		9 (0.1%)		6 (0.1%)		3 (0.2%)	1.33 [0.21; 6.23]	0.91
IDH2		9 (0.1%)		6 (0.1%)		3 (0.2%)	1.33 [0.21; 6.23]	0.91
EED		8 (0.1%)		5 (0.1%)		3 (0.2%)	1.59 [0.25; 8.2]	0.74
FGF3		8 (0.1%)		6 (0.1%)		2 (0.1%)	0.89 [0.09; 4.96]	1
PAX3		8 (0.1%)		4 (0.1%)		4 (0.2%)	2.66 [0.49; 14.29]	0.51
BMPR1A		8 (0.1%)		4 (0.1%)		4 (0.2%)	2.66 [0.49; 14.29]	0.51
MYD88		8 (0.1%)		7 (0.1%)		1 (0.1%)	0.38 [0.01; 2.95]	0.9
NTRK1		8 (0.1%)		5 (0.1%)		3 (0.2%)	1.59 [0.25; 8.2]	0.74
IL7R		8 (0.1%)		7 (0.1%)		1 (0.1%)	0.38 [0.01; 2.95]	0.9
RAD52		8 (0.1%)		4 (0.1%)		4 (0.2%)	2.66 [0.49; 14.29]	0.51
CDK4		8 (0.1%)		6 (0.1%)		2 (0.1%)	0.89 [0.09; 4.96]	1
QKI		7 (0.1%)		5 (0.1%)		2 (0.1%)	1.06 [0.1; 6.5]	1
TNFAIP3		7 (0.1%)		4 (0.1%)		3 (0.2%)	1.99 [0.29; 11.8]	0.68
STAT3		7 (0.1%)		6 (0.1%)		1 (0.1%)	0.44 [0.01; 3.65]	0.9
RYBP		7 (0.1%)		4 (0.1%)		3 (0.2%)	1.99 [0.29; 11.8]	0.68
CDKN2C		7 (0.1%)		5 (0.1%)		2 (0.1%)	1.06 [0.1; 6.5]	1
PPARG		7 (0.1%)		5 (0.1%)		2 (0.1%)	1.06 [0.1; 6.5]	1
CEBPA		7 (0.1%)		4 (0.1%)		3 (0.2%)	1.99 [0.29; 11.8]	0.68
NAB2		7 (0.1%)		3 (0.1%)		4 (0.2%)	3.55 [0.6; 24.23]	0.28
RAF1		7 (0.1%)		6 (0.1%)		1 (0.1%)	0.44 [0.01; 3.65]	0.9
CARD11		7 (0.1%)		6 (0.1%)		1 (0.1%)	0.44 [0.01; 3.65]	0.9
ROS1		7 (0.1%)		7 (0.1%)		0 (0%)	0 [0; 1.84]	0.48
FGFR1		7 (0.1%)		5 (0.1%)		2 (0.1%)	1.06 [0.1; 6.5]	1
Copy number variants (N, %)	6824		4949		1875
CCND1		139 (2%)		42 (0.8%)		97 (5.2%)	6.37 [4.37; 9.42]	2.7e-24
EGFR		138 (2%)		87 (1.8%)		51 (2.7%)	1.56 [1.08; 2.24]	0.068
FGF3		136 (2%)		39 (0.8%)		97 (5.2%)	6.87 [4.67; 10.27]	2.2e-25
FGF19		128 (1.9%)		39 (0.8%)		89 (4.7%)	6.27 [4.24; 9.43]	3.9e-22
FGF4		128 (1.9%)		35 (0.7%)		93 (5%)	7.32 [4.9; 11.18]	2.4e-25
MDM2		116 (1.7%)		101 (2%)		15 (0.8%)	0.39 [0.21; 0.67]	0.0016
MYC		93 (1.4%)		68 (1.4%)		25 (1.3%)	0.97 [0.59; 1.56]	1
FGFR1		81 (1.2%)		10 (0.2%)		71 (3.8%)	19.43 [9.95; 42.35]	1.6e-28
CDK4		79 (1.2%)		72 (1.5%)		7 (0.4%)	0.25 [0.1; 0.55]	0.00048
PIK3CA		56 (0.8%)		2 (0%)		54 (2.9%)	73.38 [19.3; 620.45]	7.3e-27
ERBB2		54 (0.8%)		41 (0.8%)		13 (0.7%)	0.84 [0.41; 1.6]	0.89
CCNE1		41 (0.6%)		33 (0.7%)		8 (0.4%)	0.64 [0.25; 1.41]	0.59
KRAS		35 (0.5%)		26 (0.5%)		9 (0.5%)	0.91 [0.38; 2.02]	1
PTEN		32 (0.5%)		14 (0.3%)		18 (1%)	3.42 [1.6; 7.44]	0.0039
LAMP1		30 (0.4%)		5 (0.1%)		25 (1.3%)	13.35 [5.01; 44.74]	3.3e-09
AKT2		30 (0.4%)		16 (0.3%)		14 (0.7%)	2.32 [1.05; 5.08]	0.095
MYCL		23 (0.3%)		7 (0.1%)		16 (0.9%)	6.07 [2.36; 17.49]	0.00025
MET		21 (0.3%)		19 (0.4%)		2 (0.1%)	0.28 [0.03; 1.15]	0.26
RICTOR		18 (0.3%)		10 (0.2%)		8 (0.4%)	2.12 [0.72; 5.97]	0.34
CCND3		13 (0.2%)		8 (0.2%)		5 (0.3%)	1.65 [0.42; 5.73]	0.64
KIT		12 (0.2%)		7 (0.1%)		5 (0.3%)	1.89 [0.47; 6.92]	0.6
FGF23		9 (0.1%)		3 (0.1%)		6 (0.3%)	5.29 [1.13; 32.73]	0.068
PDGFRA		9 (0.1%)		4 (0.1%)		5 (0.3%)	3.3 [0.71; 16.67]	0.23
TFRC		9 (0.1%)		1 (0%)		8 (0.4%)	21.19 [2.84; 936.49]	0.0016
ERCC2		9 (0.1%)		8 (0.2%)		1 (0.1%)	0.33 [0.01; 2.46]	0.74
FGF6		8 (0.1%)		3 (0.1%)		5 (0.3%)	4.41 [0.86; 28.43]	0.14
JAK2		8 (0.1%)		6 (0.1%)		2 (0.1%)	0.88 [0.09; 4.93]	1
CDK6		7 (0.1%)		4 (0.1%)		3 (0.2%)	1.98 [0.29; 11.72]	0.68
PIK3CB		7 (0.1%)		2 (0%)		5 (0.3%)	6.61 [1.08; 69.6]	0.083
Fusions/Skipping Variants (N, %)	5995		4341		1654
MET Exon 14 Skipping		176 (2.9%)		163 (3.8%)		13 (0.8%)	0.2 [0.11; 0.36]	1.9e-10
RPS6KB1		104 (1.7%)		80 (1.8%)		24 (1.5%)	0.78 [0.47; 1.26]	0.6
ALK		101 (1.7%)		98 (2.3%)		3 (0.2%)	0.08 [0.02; 0.24]	1.5e-09
ROS1		52 (0.9%)		50 (1.2%)		2 (0.1%)	0.1 [0.01; 0.4]	0.00014
RET		40 (0.7%)		39 (0.9%)		1 (0.1%)	0.07 [0; 0.4]	0.00043
EGFR		39 (0.7%)		30 (0.7%)		9 (0.5%)	0.79 [0.33; 1.7]	0.84
MET		36 (0.6%)		31 (0.7%)		5 (0.3%)	0.42 [0.13; 1.1]	0.27
NOTCH2		36 (0.6%)		23 (0.5%)		13 (0.8%)	1.49 [0.69; 3.07]	0.56
BRAF		30 (0.5%)		23 (0.5%)		7 (0.4%)	0.8 [0.29; 1.93]	0.9
NRG1		30 (0.5%)		24 (0.6%)		6 (0.4%)	0.65 [0.22; 1.65]	0.71
FGFR1		26 (0.4%)		11 (0.3%)		15 (0.9%)	3.6 [1.54; 8.69]	0.0078
ERBB2		25 (0.4%)		18 (0.4%)		7 (0.4%)	1.02 [0.36; 2.57]	1
EML4		25 (0.4%)		21 (0.5%)		4 (0.2%)	0.5 [0.12; 1.48]	0.56
MYC		23 (0.4%)		16 (0.4%)		7 (0.4%)	1.15 [0.4; 2.96]	0.97
JAK2		23 (0.4%)		12 (0.3%)		11 (0.7%)	2.41 [0.96; 5.99]	0.13
MLLT3		23 (0.4%)		21 (0.5%)		2 (0.1%)	0.25 [0.03; 1.02]	0.2
ABL1		21 (0.4%)		14 (0.3%)		7 (0.4%)	1.31 [0.45; 3.49]	0.87
ERG		21 (0.4%)		17 (0.4%)		4 (0.2%)	0.62 [0.15; 1.89]	0.75
FGFR3		20 (0.3%)		7 (0.2%)		13 (0.8%)	4.9 [1.81; 14.54]	0.0035
RAF1		20 (0.3%)		15 (0.3%)		5 (0.3%)	0.87 [0.25; 2.54]	1
NOTCH1		19 (0.3%)		15 (0.3%)		4 (0.2%)	0.7 [0.17; 2.2]	0.87
AKT3		19 (0.3%)		13 (0.3%)		6 (0.4%)	1.21 [0.38; 3.42]	0.95
FGFR2		17 (0.3%)		12 (0.3%)		5 (0.3%)	1.09 [0.3; 3.34]	0.95
NOTCH3		15 (0.3%)		9 (0.2%)		6 (0.4%)	1.75 [0.51; 5.52]	0.67
ETV5		15 (0.3%)		8 (0.2%)		7 (0.4%)	2.3 [0.71; 7.28]	0.38
EWSR1		13 (0.2%)		9 (0.2%)		4 (0.2%)	1.17 [0.26; 4.19]	0.95
PPARG		12 (0.2%)		9 (0.2%)		3 (0.2%)	0.87 [0.15; 3.51]	1
AXL		12 (0.2%)		8 (0.2%)		4 (0.2%)	1.31 [0.29; 4.91]	0.95
KMT2A		11 (0.2%)		7 (0.2%)		4 (0.2%)	1.5 [0.32; 5.91]	0.78
NTRK2		10 (0.2%)		7 (0.2%)		3 (0.2%)	1.12 [0.19; 4.94]	1
KIT		10 (0.2%)		6 (0.1%)		4 (0.2%)	1.75 [0.36; 7.4]	0.75
KIF5B		10 (0.2%)		9 (0.2%)		1 (0.1%)	0.29 [0.01; 2.1]	0.59
PIK3CA		9 (0.2%)		1 (0%)		8 (0.5%)	21.08 [2.82; 931.76]	0.0016
PDGFRA		9 (0.2%)		6 (0.1%)		3 (0.2%)	1.31 [0.21; 6.16]	0.91
FLT1		8 (0.1%)		6 (0.1%)		2 (0.1%)	0.87 [0.09; 4.9]	1
ETV1		8 (0.1%)		3 (0.1%)		5 (0.3%)	4.38 [0.85; 28.28]	0.14
TMPRSS2		8 (0.1%)		5 (0.1%)		3 (0.2%)	1.58 [0.24; 8.11]	0.9
MSH2		8 (0.1%)		4 (0.1%)		4 (0.2%)	2.63 [0.49; 14.13]	0.51
BRCA1		7 (0.1%)		6 (0.1%)		1 (0.1%)	0.44 [0.01; 3.61]	0.9
BCL2		7 (0.1%)		4 (0.1%)		3 (0.2%)	1.97 [0.29; 11.66]	0.68
CDK4		7 (0.1%)		7 (0.2%)		0 (0%)	0 [0; 1.82]	0.48
ETV4		6 (0.1%)		4 (0.1%)		2 (0.1%)	1.31 [0.12; 9.17]	0.9
