# Supplementary material for: Genomic profiling of NSCLC tumors with the TruSight oncology 500 assay provides broad coverage of clinically actionable genomic alterations and detection of known and novel associations between genomic alterations, TMB, and PD-L1
Source: Front Oncol. 2024 Nov 27;14:1473327. doi: 10.3389/fonc.2024.1473327 (PMC11631745; doi:10.3389/fonc.2024.1473327)
Supplement: Supplementary file 3 [file Table2.xlsx]

## Sheet: Supplementary Table 2
Supplementary Table 2. Genomic variant prevalence in all NSCLC tumors and histology sub-types. N, number of cases that passed that component of the assay; OR, Fisher exact test odds ratio from testing differences in prevalence of genomic alterations between adenocarcinoma and squamous cell carcinoma cases; FDR q-value, multiple testing corrected P-value using the Benjamini-Hochberg false discover…
		All patients		Adenocarcinoma		Squamous cell carcinoma
Variant	SNV type	N	Summary stats	N	Summary stats	N	Summary stats	OR	FDR q-value
Total number of patients		7606	-	5523	-	2083	-	-	-
Single nucleotide variants (N, %)		6738		4895		1843
KRAS G12C	Substitution		759 (11.3%)		738 (15.1%)		21 (1.1%)	0.06 [0.04; 0.1]	1.2e-77
KRAS G12V	Substitution		392 (5.8%)		373 (7.6%)		19 (1%)	0.13 [0.07; 0.2]	5.3e-30
EGFR L858R	Substitution		312 (4.6%)		308 (6.3%)		4 (0.2%)	0.03 [0.01; 0.08]	1.1e-35
KRAS G12D	Substitution		285 (4.2%)		276 (5.6%)		9 (0.5%)	0.08 [0.04; 0.16]	2.6e-26
EGFR E746_A750del	Indel		219 (3.3%)		216 (4.4%)		3 (0.2%)	0.04 [0.01; 0.1]	6.6e-25
KRAS G12A	Substitution		137 (2%)		133 (2.7%)		4 (0.2%)	0.08 [0.02; 0.2]	9.4e-13
PIK3CA E545K	Substitution		135 (2%)		48 (1%)		87 (4.7%)	5 [3.46; 7.3]	3.7e-18
AXIN1 G425S	Substitution		129 (1.9%)		97 (2%)		32 (1.7%)	0.87 [0.56; 1.32]	0.7
U2AF1 S34F	Substitution		118 (1.8%)		108 (2.2%)		10 (0.5%)	0.24 [0.11; 0.46]	4.9e-06
JAK2 L393V	Substitution		106 (1.6%)		76 (1.6%)		30 (1.6%)	1.05 [0.66; 1.63]	0.93
BRAF V600E	Substitution		100 (1.5%)		96 (2%)		4 (0.2%)	0.11 [0.03; 0.29]	4e-08
TP53 V157F	Substitution		96 (1.4%)		61 (1.2%)		35 (1.9%)	1.53 [0.98; 2.37]	0.15
PIK3CA E542K	Substitution		89 (1.3%)		34 (0.7%)		55 (3%)	4.4 [2.81; 6.98]	2e-10
TP53 R273L	Substitution		86 (1.3%)		53 (1.1%)		33 (1.8%)	1.67 [1.04; 2.63]	0.097
PMS2 L729fs	Indel		85 (1.3%)		68 (1.4%)		17 (0.9%)	0.66 [0.36; 1.14]	0.29
TP53 R158L	Substitution		83 (1.2%)		55 (1.1%)		28 (1.5%)	1.36 [0.83; 2.19]	0.38
KRAS Q61H	Substitution		79 (1.2%)		75 (1.5%)		4 (0.2%)	0.14 [0.04; 0.37]	8.2e-06
KRAS G13C	Substitution		77 (1.1%)		74 (1.5%)		3 (0.2%)	0.11 [0.02; 0.32]	1.6e-06
TERT c.-124C>T	Other SNV		67 (1%)		58 (1.2%)		9 (0.5%)	0.41 [0.18; 0.83]	0.041
MUTYH G396D	Substitution		62 (0.9%)		37 (0.8%)		25 (1.4%)	1.81 [1.04; 3.09]	0.1
BRIP1 R173C	Substitution		61 (0.9%)		50 (1%)		11 (0.6%)	0.58 [0.27; 1.14]	0.25
TP53 Y220C	Substitution		61 (0.9%)		34 (0.7%)		27 (1.5%)	2.13 [1.23; 3.64]	0.031
MET R988C	Substitution		58 (0.9%)		42 (0.9%)		16 (0.9%)	1.01 [0.53; 1.84]	1
KRAS G13D	Substitution		51 (0.8%)		45 (0.9%)		6 (0.3%)	0.35 [0.12; 0.83]	0.049
TP53 R248L	Substitution		50 (0.7%)		31 (0.6%)		19 (1%)	1.63 [0.87; 2.99]	0.25
TP53 H179R	Substitution		49 (0.7%)		17 (0.3%)		32 (1.7%)	5.07 [2.72; 9.76]	4.6e-07
TP53 R249S	Substitution		47 (0.7%)		30 (0.6%)		17 (0.9%)	1.51 [0.78; 2.83]	0.37
TP53 G245C	Substitution		47 (0.7%)		31 (0.6%)		16 (0.9%)	1.37 [0.7; 2.6]	0.51
TP53 R282W	Substitution		46 (0.7%)		28 (0.6%)		18 (1%)	1.71 [0.89; 3.22]	0.22
PRKN R275W	Substitution		44 (0.7%)		28 (0.6%)		16 (0.9%)	1.52 [0.77; 2.92]	0.36
NBN R215W	Substitution		44 (0.7%)		37 (0.8%)		7 (0.4%)	0.5 [0.19; 1.14]	0.22
TP53 E298*	Substitution		43 (0.6%)		23 (0.5%)		20 (1.1%)	2.32 [1.21; 4.44]	0.042
ERBB2 Y772_A775dup	Indel		42 (0.6%)		41 (0.8%)		1 (0.1%)	0.06 [0; 0.38]	0.0004
ATM P604S	Substitution		42 (0.6%)		31 (0.6%)		11 (0.6%)	0.94 [0.43; 1.93]	1
TP53 R175H	Substitution		41 (0.6%)		25 (0.5%)		16 (0.9%)	1.71 [0.85; 3.33]	0.25
TP53 G154V	Substitution		41 (0.6%)		32 (0.7%)		9 (0.5%)	0.75 [0.31; 1.6]	0.65
TP53 A159P	Substitution		40 (0.6%)		23 (0.5%)		17 (0.9%)	1.97 [0.99; 3.87]	0.15
TP53 Y163C	Substitution		40 (0.6%)		13 (0.3%)		27 (1.5%)	5.58 [2.78; 11.81]	1.9e-06
PIK3CA H1047R	Substitution		39 (0.6%)		20 (0.4%)		19 (1%)	2.54 [1.28; 5.02]	0.031
TP53 R248W	Substitution		38 (0.6%)		27 (0.6%)		11 (0.6%)	1.08 [0.48; 2.26]	0.96
TP53 R273C	Substitution		37 (0.5%)		30 (0.6%)		7 (0.4%)	0.62 [0.23; 1.44]	0.55
FANCL T372fs	Indel		36 (0.5%)		25 (0.5%)		11 (0.6%)	1.17 [0.52; 2.47]	0.85
KRAS Q61L	Substitution		36 (0.5%)		34 (0.7%)		2 (0.1%)	0.16 [0.02; 0.61]	0.015
FBXW7 T15_G16insP	Indel		34 (0.5%)		23 (0.5%)		11 (0.6%)	1.27 [0.56; 2.72]	0.71
POLE V1089fs	Indel		34 (0.5%)		30 (0.6%)		4 (0.2%)	0.35 [0.09; 1]	0.15
BRAF G469A	Substitution		34 (0.5%)		30 (0.6%)		4 (0.2%)	0.35 [0.09; 1]	0.15
NFE2L2 E79Q	Substitution		33 (0.5%)		3 (0.1%)		30 (1.6%)	26.97 [8.37; 138.25]	7.4e-13
TP53 R248Q	Substitution		33 (0.5%)		19 (0.4%)		14 (0.8%)	1.96 [0.91; 4.14]	0.19
EGFR L861Q	Substitution		33 (0.5%)		32 (0.7%)		1 (0.1%)	0.08 [0; 0.49]	0.0047
TP53 R273H	Substitution		32 (0.5%)		20 (0.4%)		12 (0.7%)	1.6 [0.71; 3.44]	0.4
EGFR L747_P753delinsS	Other SNV		32 (0.5%)		32 (0.7%)		0 (0%)	0 [0; 0.32]	0.00073
KRAS G12F	Substitution		30 (0.4%)		30 (0.6%)		0 (0%)	0 [0; 0.35]	0.0011
TP53 R213*	Substitution		29 (0.4%)		17 (0.3%)		12 (0.7%)	1.88 [0.82; 4.19]	0.23
MITF E318K	Substitution		28 (0.4%)		20 (0.4%)		8 (0.4%)	1.06 [0.4; 2.52]	0.93
TP53 R337L	Substitution		28 (0.4%)		20 (0.4%)		8 (0.4%)	1.06 [0.4; 2.52]	0.93
CTNNB1 S37F	Substitution		27 (0.4%)		25 (0.5%)		2 (0.1%)	0.21 [0.02; 0.85]	0.07
STK11 P281fs	Indel		27 (0.4%)		26 (0.5%)		1 (0.1%)	0.1 [0; 0.62]	0.023
EGFR S768I	Substitution		27 (0.4%)		26 (0.5%)		1 (0.1%)	0.1 [0; 0.62]	0.023
CHEK2 I157T	Substitution		26 (0.4%)		24 (0.5%)		2 (0.1%)	0.22 [0.03; 0.89]	0.091
RAD51C G264S	Substitution		26 (0.4%)		20 (0.4%)		6 (0.3%)	0.8 [0.26; 2.06]	0.93
EGFR S768_D770dup	Indel		26 (0.4%)		26 (0.5%)		0 (0%)	0 [0; 0.4]	0.0042
TP53 C242F	Substitution		25 (0.4%)		17 (0.3%)		8 (0.4%)	1.25 [0.47; 3.06]	0.82
TP53 G245V	Substitution		25 (0.4%)		13 (0.3%)		12 (0.7%)	2.46 [1.02; 5.86]	0.091
TP53 R110L	Substitution		25 (0.4%)		18 (0.4%)		7 (0.4%)	1.03 [0.36; 2.6]	1
TP53 Q331*	Substitution		25 (0.4%)		17 (0.3%)		8 (0.4%)	1.25 [0.47; 3.06]	0.82
KRAS G12S	Substitution		25 (0.4%)		20 (0.4%)		5 (0.3%)	0.66 [0.19; 1.82]	0.66
EGFR G719A	Substitution		25 (0.4%)		24 (0.5%)		1 (0.1%)	0.11 [0; 0.68]	0.031
TP53 R249M	Substitution		24 (0.4%)		15 (0.3%)		9 (0.5%)	1.6 [0.61; 3.9]	0.44
TP53 Q192*	Substitution		24 (0.4%)		18 (0.4%)		6 (0.3%)	0.88 [0.29; 2.33]	1
TP53 H214R	Substitution		24 (0.4%)		13 (0.3%)		11 (0.6%)	2.25 [0.91; 5.46]	0.18
TP53 R342*	Substitution		24 (0.4%)		18 (0.4%)		6 (0.3%)	0.88 [0.29; 2.33]	1
TERT c.-146C>T	Other SNV		24 (0.4%)		9 (0.2%)		15 (0.8%)	4.45 [1.82; 11.56]	0.0027
NFE2L2 R34P	Substitution		23 (0.3%)		1 (0%)		22 (1.2%)	59.1 [9.54; 2409.87]	1.6e-10
TP53 E285K	Substitution		23 (0.3%)		17 (0.3%)		6 (0.3%)	0.94 [0.3; 2.5]	1
EGFR T790M	Substitution		23 (0.3%)		23 (0.5%)		0 (0%)	0 [0; 0.46]	0.011
TP53 V173L	Substitution		22 (0.3%)		11 (0.2%)		11 (0.6%)	2.67 [1.05; 6.79]	0.097
FGFR3 S249C	Substitution		22 (0.3%)		1 (0%)		21 (1.1%)	56.38 [9.05; 2305.2]	4.8e-10
TP53 G245S	Substitution		22 (0.3%)		16 (0.3%)		6 (0.3%)	1 [0.32; 2.68]	1
NFE2L2 R34G	Substitution		22 (0.3%)		3 (0.1%)		19 (1%)	16.98 [4.99; 89.58]	1.9e-07
TP53 M237I	Substitution		21 (0.3%)		15 (0.3%)		6 (0.3%)	1.06 [0.34; 2.9]	1
NFE2L2 D29H	Substitution		21 (0.3%)		2 (0%)		19 (1%)	25.47 [6.14; 224.76]	4e-08
CDKN2A H83Y	Substitution		20 (0.3%)		15 (0.3%)		5 (0.3%)	0.89 [0.25; 2.57]	1
STK11 D194Y	Substitution		20 (0.3%)		20 (0.4%)		0 (0%)	0 [0; 0.54]	0.015
STK11 D53fs	Indel		19 (0.3%)		19 (0.4%)		0 (0%)	0 [0; 0.57]	0.021
NFE2L2 E79K	Substitution		19 (0.3%)		3 (0.1%)		16 (0.9%)	14.27 [4.08; 76.53]	4.9e-06
TP53 E204*	Substitution		19 (0.3%)		9 (0.2%)		10 (0.5%)	2.96 [1.08; 8.25]	0.072
TP53 H193R	Substitution		19 (0.3%)		9 (0.2%)		10 (0.5%)	2.96 [1.08; 8.25]	0.072
TP53 R280I	Substitution		19 (0.3%)		15 (0.3%)		4 (0.2%)	0.71 [0.17; 2.23]	0.91
TP53 V73fs	Indel		18 (0.3%)		9 (0.2%)		9 (0.5%)	2.66 [0.94; 7.59]	0.17
TP53 Y236C	Substitution		18 (0.3%)		9 (0.2%)		9 (0.5%)	2.66 [0.94; 7.59]	0.17
TP53 G245D	Substitution		18 (0.3%)		9 (0.2%)		9 (0.5%)	2.66 [0.94; 7.59]	0.17
TP53 R280T	Substitution		18 (0.3%)		15 (0.3%)		3 (0.2%)	0.53 [0.1; 1.88]	0.62
CDKN2A R58*	Substitution		18 (0.3%)		8 (0.2%)		10 (0.5%)	3.33 [1.18; 9.73]	0.061
TP53 G105C	Substitution		18 (0.3%)		15 (0.3%)		3 (0.2%)	0.53 [0.1; 1.88]	0.62
JAK2 V617F	Substitution		18 (0.3%)		13 (0.3%)		5 (0.3%)	1.02 [0.28; 3.06]	1
TP53 G154fs	Indel		18 (0.3%)		7 (0.1%)		11 (0.6%)	4.19 [1.48; 12.77]	0.017
EGFR E746_S752delinsV	Other SNV		18 (0.3%)		18 (0.4%)		0 (0%)	0 [0; 0.6]	0.031
MET D1028H	Substitution		18 (0.3%)		18 (0.4%)		0 (0%)	0 [0; 0.6]	0.031
KIT V530I	Substitution		17 (0.3%)		11 (0.2%)		6 (0.3%)	1.45 [0.44; 4.28]	0.62
TP53 H178fs	Indel		17 (0.3%)		9 (0.2%)		8 (0.4%)	2.37 [0.79; 6.92]	0.23
RAD51 R150Q	Substitution		17 (0.3%)		14 (0.3%)		3 (0.2%)	0.57 [0.1; 2.04]	0.75
NFE2L2 G31A	Substitution		17 (0.3%)		1 (0%)		16 (0.9%)	42.84 [6.65; 1781.39]	1.9e-07
TP53 R196*	Substitution		17 (0.3%)		9 (0.2%)		8 (0.4%)	2.37 [0.79; 6.92]	0.23
TP53 V272L	Substitution		17 (0.3%)		10 (0.2%)		7 (0.4%)	1.86 [0.6; 5.43]	0.45
MUTYH Y179C	Substitution		17 (0.3%)		16 (0.3%)		1 (0.1%)	0.17 [0; 1.07]	0.16
EGFR L747_T751del	Indel		17 (0.3%)		17 (0.3%)		0 (0%)	0 [0; 0.64]	0.031
BRAF D594G	Substitution		17 (0.3%)		16 (0.3%)		1 (0.1%)	0.17 [0; 1.07]	0.16
TP53 C277F	Substitution		17 (0.3%)		15 (0.3%)		2 (0.1%)	0.35 [0.04; 1.52]	0.36
GNAS R201C	Substitution		17 (0.3%)		17 (0.3%)		0 (0%)	0 [0; 0.64]	0.031
TP53 H179Y	Substitution		16 (0.2%)		5 (0.1%)		11 (0.6%)	5.87 [1.88; 21.58]	0.0052
TP53 C176F	Substitution		16 (0.2%)		11 (0.2%)		5 (0.3%)	1.21 [0.33; 3.78]	0.89
TP53 G244C	Substitution		16 (0.2%)		10 (0.2%)		6 (0.3%)	1.6 [0.48; 4.85]	0.58
DNMT3A R882H	Substitution		16 (0.2%)		9 (0.2%)		7 (0.4%)	2.07 [0.65; 6.26]	0.33
GNAS R201H	Substitution		16 (0.2%)		16 (0.3%)		0 (0%)	0 [0; 0.69]	0.044
CHEK2 T367fs	Indel		16 (0.2%)		15 (0.3%)		1 (0.1%)	0.18 [0; 1.15]	0.22
EGFR L747_A750delinsP	Other SNV		16 (0.2%)		16 (0.3%)		0 (0%)	0 [0; 0.69]	0.044
TP53 G266V	Substitution		15 (0.2%)		9 (0.2%)		6 (0.3%)	1.77 [0.52; 5.59]	0.44
FBXW7 R505G	Substitution		15 (0.2%)		0 (0%)		15 (0.8%)	Inf [9.59; Inf]	5.9e-08
PIK3CA E726K	Substitution		15 (0.2%)		7 (0.1%)		8 (0.4%)	3.04 [0.96; 9.88]	0.13
TP53 E294*	Substitution		15 (0.2%)		7 (0.1%)		8 (0.4%)	3.04 [0.96; 9.88]	0.13
TP53 V274F	Substitution		15 (0.2%)		6 (0.1%)		9 (0.5%)	4 [1.27; 13.67]	0.038
TP53 E349*	Substitution		15 (0.2%)		10 (0.2%)		5 (0.3%)	1.33 [0.36; 4.27]	0.72
BRAF G466V	Substitution		15 (0.2%)		14 (0.3%)		1 (0.1%)	0.19 [0; 1.25]	0.21
TP53 Y205C	Substitution		15 (0.2%)		6 (0.1%)		9 (0.5%)	4 [1.27; 13.67]	0.038
JAK2 E846D	Substitution		15 (0.2%)		14 (0.3%)		1 (0.1%)	0.19 [0; 1.25]	0.21
NBN K219fs	Indel		14 (0.2%)		13 (0.3%)		1 (0.1%)	0.2 [0; 1.36]	0.27
TP53 C176Y	Substitution		14 (0.2%)		3 (0.1%)		11 (0.6%)	9.79 [2.58; 54.79]	0.00099
TP53 c.375+1G>T	Splice site		14 (0.2%)		9 (0.2%)		5 (0.3%)	1.48 [0.39; 4.91]	0.7
PIK3CA H1047L	Substitution		14 (0.2%)		8 (0.2%)		6 (0.3%)	2 [0.57; 6.57]	0.4
TP53 G266R	Substitution		14 (0.2%)		9 (0.2%)		5 (0.3%)	1.48 [0.39; 4.91]	0.7
STK11 E223*	Substitution		14 (0.2%)		13 (0.3%)		1 (0.1%)	0.2 [0; 1.36]	0.27
PTPRS R1384Q	Substitution		14 (0.2%)		8 (0.2%)		6 (0.3%)	2 [0.57; 6.57]	0.4
IDH1 R132L	Substitution		14 (0.2%)		10 (0.2%)		4 (0.2%)	1.06 [0.24; 3.69]	1
TP53 E198*	Substitution		14 (0.2%)		7 (0.1%)		7 (0.4%)	2.66 [0.8; 8.91]	0.19
SHQ1 D277fs	Indel		14 (0.2%)		10 (0.2%)		4 (0.2%)	1.06 [0.24; 3.69]	1
TP53 H179L	Substitution		14 (0.2%)		8 (0.2%)		6 (0.3%)	2 [0.57; 6.57]	0.4
TP53 Y234C	Substitution		14 (0.2%)		6 (0.1%)		8 (0.4%)	3.55 [1.08; 12.44]	0.098
TP53 c.919+1G>T	Splice site		14 (0.2%)		10 (0.2%)		4 (0.2%)	1.06 [0.24; 3.69]	1
CDKN2A E69*	Substitution		14 (0.2%)		7 (0.1%)		7 (0.4%)	2.66 [0.8; 8.91]	0.19
IGF1R R595H	Substitution		14 (0.2%)		11 (0.2%)		3 (0.2%)	0.72 [0.13; 2.74]	0.88
NRAS Q61R	Substitution		14 (0.2%)		12 (0.2%)		2 (0.1%)	0.44 [0.05; 1.99]	0.58
AKT1 E17K	Substitution		14 (0.2%)		6 (0.1%)		8 (0.4%)	3.55 [1.08; 12.44]	0.098
TP53 S241F	Substitution		14 (0.2%)		11 (0.2%)		3 (0.2%)	0.72 [0.13; 2.74]	0.88
ARID1A D1850fs	Indel		14 (0.2%)		6 (0.1%)		8 (0.4%)	3.55 [1.08; 12.44]	0.098
NRAS Q61L	Substitution		14 (0.2%)		14 (0.3%)		0 (0%)	0 [0; 0.8]	0.066
CTNNB1 S37C	Substitution		14 (0.2%)		13 (0.3%)		1 (0.1%)	0.2 [0; 1.36]	0.27
STK11 c.465-2A>T	Splice site		13 (0.2%)		13 (0.3%)		0 (0%)	0 [0; 0.87]	0.092
CDKN2A D108Y	Substitution		13 (0.2%)		6 (0.1%)		7 (0.4%)	3.11 [0.89; 11.2]	0.16
TP53 S90fs	Indel		13 (0.2%)		6 (0.1%)		7 (0.4%)	3.11 [0.89; 11.2]	0.16
TP53 Q317*	Substitution		13 (0.2%)		4 (0.1%)		9 (0.5%)	6 [1.67; 26.68]	0.015
PTEN T319*	Substitution		13 (0.2%)		2 (0%)		11 (0.6%)	14.69 [3.2; 136.72]	0.00034
PTPN11 G503V	Substitution		13 (0.2%)		12 (0.2%)		1 (0.1%)	0.22 [0.01; 1.5]	0.38
PTEN R130*	Substitution		13 (0.2%)		2 (0%)		11 (0.6%)	14.69 [3.2; 136.72]	0.00034
CDKN2A S12*	Substitution		13 (0.2%)		5 (0.1%)		8 (0.4%)	4.26 [1.23; 16.59]	0.045
TP53 E339*	Substitution		13 (0.2%)		8 (0.2%)		5 (0.3%)	1.66 [0.43; 5.77]	0.55
TP53 E171*	Substitution		13 (0.2%)		11 (0.2%)		2 (0.1%)	0.48 [0.05; 2.21]	0.68
KEAP1 V271L	Substitution		13 (0.2%)		10 (0.2%)		3 (0.2%)	0.8 [0.14; 3.1]	1
TP53 P151S	Substitution		13 (0.2%)		9 (0.2%)		4 (0.2%)	1.18 [0.27; 4.24]	0.88
TP53 S127F	Substitution		13 (0.2%)		8 (0.2%)		5 (0.3%)	1.66 [0.43; 5.77]	0.55
SH2B3 E208Q	Substitution		13 (0.2%)		11 (0.2%)		2 (0.1%)	0.48 [0.05; 2.21]	0.68
BRAF G469V	Substitution		13 (0.2%)		12 (0.2%)		1 (0.1%)	0.22 [0.01; 1.5]	0.38
TP53 C238F	Substitution		13 (0.2%)		11 (0.2%)		2 (0.1%)	0.48 [0.05; 2.21]	0.68
TP53 H193Y	Substitution		13 (0.2%)		8 (0.2%)		5 (0.3%)	1.66 [0.43; 5.77]	0.55
RET Y791F	Substitution		13 (0.2%)		13 (0.3%)		0 (0%)	0 [0; 0.87]	0.092
KRAS G12R	Substitution		13 (0.2%)		13 (0.3%)		0 (0%)	0 [0; 0.87]	0.092
EGFR G719C	Substitution		13 (0.2%)		12 (0.2%)		1 (0.1%)	0.22 [0.01; 1.5]	0.38
CDKN2A c.151-1G>T	Splice site		12 (0.2%)		2 (0%)		10 (0.5%)	13.34 [2.84; 125.5]	0.0009
TP53 C135Y	Substitution		12 (0.2%)		8 (0.2%)		4 (0.2%)	1.33 [0.29; 4.97]	0.87
TP53 R267P	Substitution		12 (0.2%)		7 (0.1%)		5 (0.3%)	1.9 [0.47; 6.96]	0.52
TP53 R158P	Substitution		12 (0.2%)		6 (0.1%)		6 (0.3%)	2.66 [0.71; 9.97]	0.23
TP53 c.673-2A>T	Splice site		12 (0.2%)		4 (0.1%)		8 (0.4%)	5.33 [1.43; 24.21]	0.03
TP53 R273S	Substitution		12 (0.2%)		9 (0.2%)		3 (0.2%)	0.89 [0.15; 3.55]	1
TP53 Q144*	Substitution		12 (0.2%)		6 (0.1%)		6 (0.3%)	2.66 [0.71; 9.97]	0.23
STK11 L282fs	Indel		12 (0.2%)		11 (0.2%)		1 (0.1%)	0.24 [0.01; 1.66]	0.37
CDKN2A R80*	Substitution		12 (0.2%)		7 (0.1%)		5 (0.3%)	1.9 [0.47; 6.96]	0.52
TP53 R156P	Substitution		12 (0.2%)		6 (0.1%)		6 (0.3%)	2.66 [0.71; 9.97]	0.23
TP53 R213L	Substitution		12 (0.2%)		4 (0.1%)		8 (0.4%)	5.33 [1.43; 24.21]	0.03
TP53 S183*	Substitution		12 (0.2%)		9 (0.2%)		3 (0.2%)	0.89 [0.15; 3.55]	1
TP53 M246V	Substitution		12 (0.2%)		7 (0.1%)		5 (0.3%)	1.9 [0.47; 6.96]	0.52
TP53 E68*	Substitution		12 (0.2%)		8 (0.2%)		4 (0.2%)	1.33 [0.29; 4.97]	0.87
MAP2K1 K57N	Substitution		12 (0.2%)		11 (0.2%)		1 (0.1%)	0.24 [0.01; 1.66]	0.37
TP53 L194R	Substitution		12 (0.2%)		10 (0.2%)		2 (0.1%)	0.53 [0.06; 2.49]	0.68
STK11 E57fs	Indel		11 (0.2%)		11 (0.2%)		0 (0%)	0 [0; 1.06]	0.13
RECQL4 C525fs	Indel		11 (0.2%)		10 (0.2%)		1 (0.1%)	0.27 [0.01; 1.87]	0.49
CDKN2A W110*	Substitution		11 (0.2%)		5 (0.1%)		6 (0.3%)	3.19 [0.81; 13.24]	0.21
TP53 G266*	Substitution		11 (0.2%)		5 (0.1%)		6 (0.3%)	3.19 [0.81; 13.24]	0.21
TP53 E271*	Substitution		11 (0.2%)		9 (0.2%)		2 (0.1%)	0.59 [0.06; 2.85]	0.86
TP53 D259Y	Substitution		11 (0.2%)		8 (0.2%)		3 (0.2%)	1 [0.17; 4.16]	1
TP53 c.560-1G>T	Splice site		11 (0.2%)		9 (0.2%)		2 (0.1%)	0.59 [0.06; 2.85]	0.86
CDKN2A D108H	Substitution		11 (0.2%)		4 (0.1%)		7 (0.4%)	4.66 [1.18; 21.73]	0.057
TP53 W91*	Substitution		11 (0.2%)		7 (0.1%)		4 (0.2%)	1.52 [0.33; 5.98]	0.67
SF3B1 K666N	Substitution		11 (0.2%)		7 (0.1%)		4 (0.2%)	1.52 [0.33; 5.98]	0.67
CDKN2A Y44*	Substitution		11 (0.2%)		5 (0.1%)		6 (0.3%)	3.19 [0.81; 13.24]	0.21
TP53 c.376-2A>G	Splice site		11 (0.2%)		4 (0.1%)		7 (0.4%)	4.66 [1.18; 21.73]	0.057
TP53 c.673-1G>T	Splice site		11 (0.2%)		8 (0.2%)		3 (0.2%)	1 [0.17; 4.16]	1
NRAS Q61K	Substitution		11 (0.2%)		9 (0.2%)		2 (0.1%)	0.59 [0.06; 2.85]	0.86
STK11 Y60*	Substitution		11 (0.2%)		10 (0.2%)		1 (0.1%)	0.27 [0.01; 1.87]	0.49
TP53 G105V	Substitution		11 (0.2%)		10 (0.2%)		1 (0.1%)	0.27 [0.01; 1.87]	0.49
FANCL I341_C342delinsS	Other SNV		11 (0.2%)		7 (0.1%)		4 (0.2%)	1.52 [0.33; 5.98]	0.67
IDH1 R132C	Substitution		11 (0.2%)		11 (0.2%)		0 (0%)	0 [0; 1.06]	0.13
RBM10 E47*	Substitution		11 (0.2%)		11 (0.2%)		0 (0%)	0 [0; 1.06]	0.13
DNMT3A R882C	Substitution		11 (0.2%)		11 (0.2%)		0 (0%)	0 [0; 1.06]	0.13
AR Q799E	Substitution		11 (0.2%)		10 (0.2%)		1 (0.1%)	0.27 [0.01; 1.87]	0.49
EGFR G719S	Substitution		11 (0.2%)		11 (0.2%)		0 (0%)	0 [0; 1.06]	0.13
TP53 c.672+1G>T	Splice site		11 (0.2%)		7 (0.1%)		4 (0.2%)	1.52 [0.33; 5.98]	0.67
MET D1028N	Substitution		10 (0.1%)		9 (0.2%)		1 (0.1%)	0.29 [0.01; 2.13]	0.49
TP53 c.920-1G>T	Splice site		10 (0.1%)		6 (0.1%)		4 (0.2%)	1.77 [0.37; 7.48]	0.64
TP53 c.560-1G>A	Splice site		10 (0.1%)		5 (0.1%)		5 (0.3%)	2.66 [0.61; 11.57]	0.31
TP53 Q104*	Substitution		10 (0.1%)		6 (0.1%)		4 (0.2%)	1.77 [0.37; 7.48]	0.64
PIK3CA C420R	Substitution		10 (0.1%)		6 (0.1%)		4 (0.2%)	1.77 [0.37; 7.48]	0.64
TP53 Q165*	Substitution		10 (0.1%)		6 (0.1%)		4 (0.2%)	1.77 [0.37; 7.48]	0.64
CDKN2A D84Y	Substitution		10 (0.1%)		6 (0.1%)		4 (0.2%)	1.77 [0.37; 7.48]	0.64
CDKN2A E61*	Substitution		10 (0.1%)		5 (0.1%)		5 (0.3%)	2.66 [0.61; 11.57]	0.31
TP53 S215G	Substitution		10 (0.1%)		6 (0.1%)		4 (0.2%)	1.77 [0.37; 7.48]	0.64
TP53 E286K	Substitution		10 (0.1%)		7 (0.1%)		3 (0.2%)	1.14 [0.19; 4.99]	1
TP53 W146*	Substitution		10 (0.1%)		5 (0.1%)		5 (0.3%)	2.66 [0.61; 11.57]	0.31
TP53 P152L	Substitution		10 (0.1%)		6 (0.1%)		4 (0.2%)	1.77 [0.37; 7.48]	0.64
BRAF K601E	Substitution		10 (0.1%)		8 (0.2%)		2 (0.1%)	0.66 [0.07; 3.33]	0.86
PTEN R130Q	Substitution		10 (0.1%)		3 (0.1%)		7 (0.4%)	6.21 [1.42; 37.29]	0.032
EGFR A767_V769dup	Indel		10 (0.1%)		9 (0.2%)		1 (0.1%)	0.29 [0.01; 2.13]	0.49
TP53 C275F	Substitution		10 (0.1%)		7 (0.1%)		3 (0.2%)	1.14 [0.19; 4.99]	1
TP53 L130V	Substitution		10 (0.1%)		8 (0.2%)		2 (0.1%)	0.66 [0.07; 3.33]	0.86
TP53 Q317fs	Indel		10 (0.1%)		6 (0.1%)		4 (0.2%)	1.77 [0.37; 7.48]	0.64
PIK3CA M1043I	Substitution		10 (0.1%)		8 (0.2%)		2 (0.1%)	0.66 [0.07; 3.33]	0.86
ERBB2 S310F	Substitution		10 (0.1%)		7 (0.1%)		3 (0.2%)	1.14 [0.19; 4.99]	1
TP53 P250L	Substitution		10 (0.1%)		6 (0.1%)		4 (0.2%)	1.77 [0.37; 7.48]	0.64
TP53 E336*	Substitution		10 (0.1%)		8 (0.2%)		2 (0.1%)	0.66 [0.07; 3.33]	0.86
BRAF G596R	Substitution		10 (0.1%)		10 (0.2%)		0 (0%)	0 [0; 1.18]	0.19
TP53 N239S	Substitution		10 (0.1%)		8 (0.2%)		2 (0.1%)	0.66 [0.07; 3.33]	0.86
DAXX E469del	Indel		10 (0.1%)		6 (0.1%)		4 (0.2%)	1.77 [0.37; 7.48]	0.64
TP53 K132N	Substitution		10 (0.1%)		8 (0.2%)		2 (0.1%)	0.66 [0.07; 3.33]	0.86
MET c.3082+1G>T	Splice site		10 (0.1%)		9 (0.2%)		1 (0.1%)	0.29 [0.01; 2.13]	0.49
TP53 P278L	Substitution		10 (0.1%)		9 (0.2%)		1 (0.1%)	0.29 [0.01; 2.13]	0.49
MET D1028Y	Substitution		10 (0.1%)		8 (0.2%)		2 (0.1%)	0.66 [0.07; 3.33]	0.86
SMAD4 R361H	Substitution		9 (0.1%)		7 (0.1%)		2 (0.1%)	0.76 [0.08; 3.99]	1
SF3B1 K700E	Substitution		9 (0.1%)		6 (0.1%)		3 (0.2%)	1.33 [0.21; 6.23]	0.85
TP53 R337C	Substitution		9 (0.1%)		6 (0.1%)		3 (0.2%)	1.33 [0.21; 6.23]	0.85
TP53 T155P	Substitution		9 (0.1%)		6 (0.1%)		3 (0.2%)	1.33 [0.21; 6.23]	0.85
PTEN S59*	Substitution		9 (0.1%)		1 (0%)		8 (0.4%)	21.33 [2.86; 942.4]	0.0019
TP53 P128fs	Indel		9 (0.1%)		5 (0.1%)		4 (0.2%)	2.13 [0.42; 9.89]	0.45
NFE2L2 W24C	Substitution		9 (0.1%)		1 (0%)		8 (0.4%)	21.33 [2.86; 942.4]	0.0019
TP53 V172F	Substitution		9 (0.1%)		7 (0.1%)		2 (0.1%)	0.76 [0.08; 3.99]	1
TP53 R280K	Substitution		9 (0.1%)		6 (0.1%)		3 (0.2%)	1.33 [0.21; 6.23]	0.85
NFE2L2 D29N	Substitution		9 (0.1%)		2 (0%)		7 (0.4%)	9.32 [1.77; 92.09]	0.015
B2M L15fs	Indel		9 (0.1%)		4 (0.1%)		5 (0.3%)	3.33 [0.71; 16.78]	0.19
TP53 c.783-1G>T	Splice site		9 (0.1%)		4 (0.1%)		5 (0.3%)	3.33 [0.71; 16.78]	0.19
TP53 c.673-2A>C	Splice site		9 (0.1%)		2 (0%)		7 (0.4%)	9.32 [1.77; 92.09]	0.015
TP53 A159V	Substitution		9 (0.1%)		5 (0.1%)		4 (0.2%)	2.13 [0.42; 9.89]	0.45
TP53 R249G	Substitution		9 (0.1%)		4 (0.1%)		5 (0.3%)	3.33 [0.71; 16.78]	0.19
TP53 R175L	Substitution		9 (0.1%)		4 (0.1%)		5 (0.3%)	3.33 [0.71; 16.78]	0.19
BRAF D594N	Substitution		9 (0.1%)		8 (0.2%)		1 (0.1%)	0.33 [0.01; 2.48]	0.64
MET c.3082+1G>A	Splice site		9 (0.1%)		7 (0.1%)		2 (0.1%)	0.76 [0.08; 3.99]	1
TP53 V272M	Substitution		9 (0.1%)		5 (0.1%)		4 (0.2%)	2.13 [0.42; 9.89]	0.45
TP53 E258K	Substitution		9 (0.1%)		4 (0.1%)		5 (0.3%)	3.33 [0.71; 16.78]	0.19
APC T1556fs	Indel		9 (0.1%)		7 (0.1%)		2 (0.1%)	0.76 [0.08; 3.99]	1
TP53 D281E	Substitution		9 (0.1%)		5 (0.1%)		4 (0.2%)	2.13 [0.42; 9.89]	0.45
EGFR E746_T751delinsA	Other SNV		9 (0.1%)		9 (0.2%)		0 (0%)	0 [0; 1.34]	0.27
DIS3 *959Q	Other SNV		9 (0.1%)		9 (0.2%)		0 (0%)	0 [0; 1.34]	0.27
PIK3CA E453K	Substitution		9 (0.1%)		7 (0.1%)		2 (0.1%)	0.76 [0.08; 3.99]	1
TP53 R306*	Substitution		9 (0.1%)		9 (0.2%)		0 (0%)	0 [0; 1.34]	0.27
TP53 C242Y	Substitution		9 (0.1%)		7 (0.1%)		2 (0.1%)	0.76 [0.08; 3.99]	1
CDKN2A D74Y	Substitution		9 (0.1%)		3 (0.1%)		6 (0.3%)	5.32 [1.14; 32.95]	0.066
TP53 c.993+1G>T	Splice site		9 (0.1%)		5 (0.1%)		4 (0.2%)	2.13 [0.42; 9.89]	0.45
TP53 R181P	Substitution		9 (0.1%)		5 (0.1%)		4 (0.2%)	2.13 [0.42; 9.89]	0.45
MAP2K1 E102_I103del	Indel		9 (0.1%)		9 (0.2%)		0 (0%)	0 [0; 1.34]	0.27
TP53 c.97-1G>T	Splice site		8 (0.1%)		5 (0.1%)		3 (0.2%)	1.59 [0.25; 8.2]	0.64
TP53 V216L	Substitution		8 (0.1%)		5 (0.1%)		3 (0.2%)	1.59 [0.25; 8.2]	0.64
TP53 S215R	Substitution		8 (0.1%)		5 (0.1%)		3 (0.2%)	1.59 [0.25; 8.2]	0.64
SF3B1 K666R	Substitution		8 (0.1%)		4 (0.1%)		4 (0.2%)	2.66 [0.49; 14.29]	0.4
BRIP1 P47A	Substitution		8 (0.1%)		6 (0.1%)		2 (0.1%)	0.89 [0.09; 4.96]	1
PIK3CA N345K	Substitution		8 (0.1%)		3 (0.1%)		5 (0.3%)	4.43 [0.86; 28.61]	0.13
CDKN2A E33*	Substitution		8 (0.1%)		2 (0%)		6 (0.3%)	7.99 [1.43; 80.8]	0.034
TP53 R282G	Substitution		8 (0.1%)		4 (0.1%)		4 (0.2%)	2.66 [0.49; 14.29]	0.4
NFE2L2 W24R	Substitution		8 (0.1%)		4 (0.1%)		4 (0.2%)	2.66 [0.49; 14.29]	0.4
TP53 S241C	Substitution		8 (0.1%)		5 (0.1%)		3 (0.2%)	1.59 [0.25; 8.2]	0.64
TP53 E343*	Substitution		8 (0.1%)		2 (0%)		6 (0.3%)	7.99 [1.43; 80.8]	0.034
B2M M1?	Other SNV		8 (0.1%)		5 (0.1%)		3 (0.2%)	1.59 [0.25; 8.2]	0.64
TP53 c.920-2A>T	Splice site		8 (0.1%)		5 (0.1%)		3 (0.2%)	1.59 [0.25; 8.2]	0.64
TP53 c.920-2A>G	Splice site		8 (0.1%)		5 (0.1%)		3 (0.2%)	1.59 [0.25; 8.2]	0.64
TP53 D281Y	Substitution		8 (0.1%)		5 (0.1%)		3 (0.2%)	1.59 [0.25; 8.2]	0.64
TP53 E294fs	Indel		8 (0.1%)		2 (0%)		6 (0.3%)	7.99 [1.43; 80.8]	0.034
RET S649L	Substitution		8 (0.1%)		6 (0.1%)		2 (0.1%)	0.89 [0.09; 4.96]	1
TP53 c.376-2A>T	Splice site		8 (0.1%)		4 (0.1%)		4 (0.2%)	2.66 [0.49; 14.29]	0.4
TP53 P152fs	Indel		8 (0.1%)		4 (0.1%)		4 (0.2%)	2.66 [0.49; 14.29]	0.4
TP53 E221*	Substitution		8 (0.1%)		6 (0.1%)		2 (0.1%)	0.89 [0.09; 4.96]	1
TP53 c.375+1G>A	Splice site		8 (0.1%)		5 (0.1%)		3 (0.2%)	1.59 [0.25; 8.2]	0.64
TP53 N239D	Substitution		8 (0.1%)		6 (0.1%)		2 (0.1%)	0.89 [0.09; 4.96]	1
CDKN2A A36fs	Indel		8 (0.1%)		2 (0%)		6 (0.3%)	7.99 [1.43; 80.8]	0.034
TP53 Q331H	Substitution		8 (0.1%)		5 (0.1%)		3 (0.2%)	1.59 [0.25; 8.2]	0.64
BRAF G464V	Substitution		8 (0.1%)		8 (0.2%)		0 (0%)	0 [0; 1.56]	0.26
TP53 Q136*	Substitution		8 (0.1%)		7 (0.1%)		1 (0.1%)	0.38 [0.01; 2.95]	0.84
RBM10 c.1693+1G>T	Splice site		8 (0.1%)		8 (0.2%)		0 (0%)	0 [0; 1.56]	0.26
TP53 P278S	Substitution		8 (0.1%)		4 (0.1%)		4 (0.2%)	2.66 [0.49; 14.29]	0.4
SRSF2 P95H	Substitution		8 (0.1%)		4 (0.1%)		4 (0.2%)	2.66 [0.49; 14.29]	0.4
TP53 H179N	Substitution		8 (0.1%)		3 (0.1%)		5 (0.3%)	4.43 [0.86; 28.61]	0.13
TP53 S215I	Substitution		8 (0.1%)		6 (0.1%)		2 (0.1%)	0.89 [0.09; 4.96]	1
TP53 G325*	Substitution		8 (0.1%)		6 (0.1%)		2 (0.1%)	0.89 [0.09; 4.96]	1
CTNNB1 S33C	Substitution		8 (0.1%)		8 (0.2%)		0 (0%)	0 [0; 1.56]	0.26
STK11 E256*	Substitution		8 (0.1%)		8 (0.2%)		0 (0%)	0 [0; 1.56]	0.26
CHEK2 P85L	Substitution		8 (0.1%)		3 (0.1%)		5 (0.3%)	4.43 [0.86; 28.61]	0.13
TP53 M160fs	Indel		7 (0.1%)		4 (0.1%)		3 (0.2%)	1.99 [0.29; 11.8]	0.58
TP53 G244D	Substitution		7 (0.1%)		3 (0.1%)		4 (0.2%)	3.55 [0.6; 24.23]	0.22
CDKN2A G101W	Substitution		7 (0.1%)		3 (0.1%)		4 (0.2%)	3.55 [0.6; 24.23]	0.22
TP53 E180*	Substitution		7 (0.1%)		4 (0.1%)		3 (0.2%)	1.99 [0.29; 11.8]	0.58
CDKN2A L65fs	Indel		7 (0.1%)		2 (0%)		5 (0.3%)	6.65 [1.09; 70.05]	0.072
NFE2L2 D77H	Substitution		7 (0.1%)		1 (0%)		6 (0.3%)	15.98 [1.94; 732.6]	0.015
CDKN2A E88*	Substitution		7 (0.1%)		2 (0%)		5 (0.3%)	6.65 [1.09; 70.05]	0.072
TP53 P85fs	Indel		7 (0.1%)		1 (0%)		6 (0.3%)	15.98 [1.94; 732.6]	0.015
TP53 Q136E	Substitution		7 (0.1%)		3 (0.1%)		4 (0.2%)	3.55 [0.6; 24.23]	0.22
PTEN Q171*	Substitution		7 (0.1%)		1 (0%)		6 (0.3%)	15.98 [1.94; 732.6]	0.015
TP53 V173M	Substitution		7 (0.1%)		3 (0.1%)		4 (0.2%)	3.55 [0.6; 24.23]	0.22
TP53 C238Y	Substitution		7 (0.1%)		4 (0.1%)		3 (0.2%)	1.99 [0.29; 11.8]	0.58
NFE2L2 I28T	Substitution		7 (0.1%)		0 (0%)		7 (0.4%)	Inf [3.84; Inf]	0.0011
CSF3R W547*	Substitution		7 (0.1%)		4 (0.1%)		3 (0.2%)	1.99 [0.29; 11.8]	0.58
CDKN2A A102fs	Indel		7 (0.1%)		1 (0%)		6 (0.3%)	15.98 [1.94; 732.6]	0.015
TP53 Y126C	Substitution		7 (0.1%)		4 (0.1%)		3 (0.2%)	1.99 [0.29; 11.8]	0.58
NF1 Y2285fs	Indel		7 (0.1%)		4 (0.1%)		3 (0.2%)	1.99 [0.29; 11.8]	0.58
TP53 C141Y	Substitution		7 (0.1%)		2 (0%)		5 (0.3%)	6.65 [1.09; 70.05]	0.072
TP53 E258*	Substitution		7 (0.1%)		5 (0.1%)		2 (0.1%)	1.06 [0.1; 6.5]	1
RAD51B R47*	Substitution		7 (0.1%)		6 (0.1%)		1 (0.1%)	0.44 [0.01; 3.65]	0.83
TP53 P190L	Substitution		7 (0.1%)		6 (0.1%)		1 (0.1%)	0.44 [0.01; 3.65]	0.83
CDKN2A E120*	Substitution		7 (0.1%)		3 (0.1%)		4 (0.2%)	3.55 [0.6; 24.23]	0.22
HNF1A P291fs	Indel		7 (0.1%)		2 (0%)		5 (0.3%)	6.65 [1.09; 70.05]	0.072
NFE2L2 L30F	Substitution		7 (0.1%)		2 (0%)		5 (0.3%)	6.65 [1.09; 70.05]	0.072
TP53 Q167*	Substitution		7 (0.1%)		3 (0.1%)		4 (0.2%)	3.55 [0.6; 24.23]	0.22
TP53 W53*	Substitution		7 (0.1%)		5 (0.1%)		2 (0.1%)	1.06 [0.1; 6.5]	1
ERCC2 R616P	Substitution		7 (0.1%)		4 (0.1%)		3 (0.2%)	1.99 [0.29; 11.8]	0.58
TP53 G244V	Substitution		7 (0.1%)		6 (0.1%)		1 (0.1%)	0.44 [0.01; 3.65]	0.83
CDKN2A G111fs	Indel		7 (0.1%)		2 (0%)		5 (0.3%)	6.65 [1.09; 70.05]	0.072
TP53 c.559+1G>A	Splice site		7 (0.1%)		5 (0.1%)		2 (0.1%)	1.06 [0.1; 6.5]	1
B2M S31*	Substitution		7 (0.1%)		5 (0.1%)		2 (0.1%)	1.06 [0.1; 6.5]	1
TP53 R280G	Substitution		7 (0.1%)		4 (0.1%)		3 (0.2%)	1.99 [0.29; 11.8]	0.58
TP53 E346*	Substitution		7 (0.1%)		5 (0.1%)		2 (0.1%)	1.06 [0.1; 6.5]	1
MET c.3082+2T>C	Splice site		7 (0.1%)		6 (0.1%)		1 (0.1%)	0.44 [0.01; 3.65]	0.83
RBM10 E63*	Substitution		7 (0.1%)		7 (0.1%)		0 (0%)	0 [0; 1.84]	0.37
PIK3CA E545Q	Substitution		7 (0.1%)		6 (0.1%)		1 (0.1%)	0.44 [0.01; 3.65]	0.83
NOTCH1 G661S	Substitution		7 (0.1%)		7 (0.1%)		0 (0%)	0 [0; 1.84]	0.37
EGFR P848L	Substitution		7 (0.1%)		6 (0.1%)		1 (0.1%)	0.44 [0.01; 3.65]	0.83
CTNNB1 T41A	Substitution		7 (0.1%)		7 (0.1%)		0 (0%)	0 [0; 1.84]	0.37
TP53 I195T	Substitution		7 (0.1%)		6 (0.1%)		1 (0.1%)	0.44 [0.01; 3.65]	0.83
STK11 S216F	Substitution		7 (0.1%)		7 (0.1%)		0 (0%)	0 [0; 1.84]	0.37
EGFR E709A	Substitution		7 (0.1%)		7 (0.1%)		0 (0%)	0 [0; 1.84]	0.37
NFE2L2 R34Q	Substitution		7 (0.1%)		4 (0.1%)		3 (0.2%)	1.99 [0.29; 11.8]	0.58
TP53 c.994-1G>C	Splice site		7 (0.1%)		7 (0.1%)		0 (0%)	0 [0; 1.84]	0.37
CBL c.1096-1G>T	Splice site		7 (0.1%)		7 (0.1%)		0 (0%)	0 [0; 1.84]	0.37
STK11 Q37*	Substitution		7 (0.1%)		7 (0.1%)		0 (0%)	0 [0; 1.84]	0.37
EGFR L62R	Substitution		7 (0.1%)		7 (0.1%)		0 (0%)	0 [0; 1.84]	0.37
TP53 K291*	Substitution		7 (0.1%)		5 (0.1%)		2 (0.1%)	1.06 [0.1; 6.5]	1
HRAS Q61L	Substitution		7 (0.1%)		1 (0%)		6 (0.3%)	15.98 [1.94; 732.6]	0.015
PTEN N323fs	Indel		7 (0.1%)		2 (0%)		5 (0.3%)	6.65 [1.09; 70.05]	0.072
TP53 K132R	Substitution		7 (0.1%)		4 (0.1%)		3 (0.2%)	1.99 [0.29; 11.8]	0.58
TP53 S241Y	Substitution		7 (0.1%)		7 (0.1%)		0 (0%)	0 [0; 1.84]	0.37
EGFR V834L	Substitution		7 (0.1%)		7 (0.1%)		0 (0%)	0 [0; 1.84]	0.37
STK11 K84*	Substitution		7 (0.1%)		7 (0.1%)		0 (0%)	0 [0; 1.84]	0.37
NOTCH1 c.1665_1669+9delinsAGAAGGTGCGGGCC	Splice site		7 (0.1%)		4 (0.1%)		3 (0.2%)	1.99 [0.29; 11.8]	0.58
Copy number variants (N, %)		6824		4949		1875
CCND1 Amplification			139 (2%)		42 (0.8%)		97 (5.2%)	6.37 [4.37; 9.42]	4.8e-24
EGFR Amplification			138 (2%)		87 (1.8%)		51 (2.7%)	1.56 [1.08; 2.24]	0.066
FGF3 Amplification			136 (2%)		39 (0.8%)		97 (5.2%)	6.87 [4.67; 10.27]	4.6e-25
FGF19 Amplification			128 (1.9%)		39 (0.8%)		89 (4.7%)	6.27 [4.24; 9.43]	7.3e-22
FGF4 Amplification			128 (1.9%)		35 (0.7%)		93 (5%)	7.32 [4.9; 11.18]	4.7e-25
MDM2 Amplification			116 (1.7%)		101 (2%)		15 (0.8%)	0.39 [0.21; 0.67]	0.0019
MYC Amplification			93 (1.4%)		68 (1.4%)		25 (1.3%)	0.97 [0.59; 1.56]	1
FGFR1 Amplification			81 (1.2%)		10 (0.2%)		71 (3.8%)	19.43 [9.95; 42.35]	4.9e-28
CDK4 Amplification			79 (1.2%)		72 (1.5%)		7 (0.4%)	0.25 [0.1; 0.55]	0.00071
PIK3CA Amplification			56 (0.8%)		2 (0%)		54 (2.9%)	73.38 [19.3; 620.45]	1.9e-26
ERBB2 Amplification			54 (0.8%)		41 (0.8%)		13 (0.7%)	0.84 [0.41; 1.6]	0.82
CCNE1 Amplification			41 (0.6%)		33 (0.7%)		8 (0.4%)	0.64 [0.25; 1.41]	0.49
KRAS Amplification			35 (0.5%)		26 (0.5%)		9 (0.5%)	0.91 [0.38; 2.02]	1
PTEN Loss			32 (0.5%)		14 (0.3%)		18 (1%)	3.42 [1.6; 7.44]	0.0047
LAMP1 Amplification			30 (0.4%)		5 (0.1%)		25 (1.3%)	13.35 [5.01; 44.74]	5.2e-09
AKT2 Amplification			30 (0.4%)		16 (0.3%)		14 (0.7%)	2.32 [1.05; 5.08]	0.089
MYCL Amplification			23 (0.3%)		7 (0.1%)		16 (0.9%)	6.07 [2.36; 17.49]	0.00036
MET Amplification			21 (0.3%)		19 (0.4%)		2 (0.1%)	0.28 [0.03; 1.15]	0.21
RICTOR Amplification			18 (0.3%)		10 (0.2%)		8 (0.4%)	2.12 [0.72; 5.97]	0.26
CCND3 Amplification			13 (0.2%)		8 (0.2%)		5 (0.3%)	1.65 [0.42; 5.73]	0.55
KIT Amplification			12 (0.2%)		7 (0.1%)		5 (0.3%)	1.89 [0.47; 6.92]	0.52
FGF23 Amplification			9 (0.1%)		3 (0.1%)		6 (0.3%)	5.29 [1.13; 32.73]	0.066
PDGFRA Amplification			9 (0.1%)		4 (0.1%)		5 (0.3%)	3.3 [0.71; 16.67]	0.19
TFRC Amplification			9 (0.1%)		1 (0%)		8 (0.4%)	21.19 [2.84; 936.49]	0.002
ERCC2 Amplification			9 (0.1%)		8 (0.2%)		1 (0.1%)	0.33 [0.01; 2.46]	0.64
FGF6 Amplification			8 (0.1%)		3 (0.1%)		5 (0.3%)	4.41 [0.86; 28.43]	0.13
JAK2 Amplification			8 (0.1%)		6 (0.1%)		2 (0.1%)	0.88 [0.09; 4.93]	1
CDK6 Amplification			7 (0.1%)		4 (0.1%)		3 (0.2%)	1.98 [0.29; 11.72]	0.58
PIK3CB Amplification			7 (0.1%)		2 (0%)		5 (0.3%)	6.61 [1.08; 69.6]	0.075
Fusions/Skipping Variants (N, %)		5995		4341		1654
MET Exon 14 Skipping			176 (2.9%)		163 (3.8%)		13 (0.8%)	0.2 [0.11; 0.36]	3.1e-10
EML4-ALK Fusion			87 (1.5%)		87 (2%)		0 (0%)	0 [0; 0.11]	1.7e-11
RPS6KB1-VMP1 Fusion			79 (1.3%)		62 (1.4%)		17 (1%)	0.72 [0.39; 1.25]	0.44
KIF5B-RET Fusion			24 (0.4%)		23 (0.5%)		1 (0.1%)	0.11 [0; 0.7]	0.044
PVT1-MYC Fusion			16 (0.3%)		11 (0.3%)		5 (0.3%)	1.19 [0.32; 3.73]	0.89
FGFR3-TACC3 Fusion			15 (0.3%)		4 (0.1%)		11 (0.7%)	7.26 [2.15; 31.29]	0.0026
CCDC6-RET Fusion			10 (0.2%)		10 (0.2%)		0 (0%)	0 [0; 1.17]	0.19
CD74-ROS1 Fusion			10 (0.2%)		10 (0.2%)		0 (0%)	0 [0; 1.17]	0.19
EZR-ROS1 Fusion			8 (0.1%)		8 (0.2%)		0 (0%)	0 [0; 1.54]	0.26
ST7-MET Fusion			7 (0.1%)		6 (0.1%)		1 (0.1%)	0.44 [0.01; 3.61]	0.83
CD74-NRG1 Fusion			7 (0.1%)		7 (0.2%)		0 (0%)	0 [0; 1.82]	0.37
RAF1-TMEM40 Fusion			7 (0.1%)		7 (0.2%)		0 (0%)	0 [0; 1.82]	0.37
CAPZA2-MET Fusion			7 (0.1%)		5 (0.1%)		2 (0.1%)	1.05 [0.1; 6.42]	1
SDC4-ROS1 Fusion			7 (0.1%)		7 (0.2%)		0 (0%)	0 [0; 1.82]	0.37
BRAF-NDUFB2 Fusion			6 (0.1%)		4 (0.1%)		2 (0.1%)	1.31 [0.12; 9.17]	0.83
