# Supplementary material for: Genomic profiling of NSCLC tumors with the TruSight oncology 500 assay provides broad coverage of clinically actionable genomic alterations and detection of known and novel associations between genomic alterations, TMB, and PD-L1
Source: Front Oncol. 2024 Nov 27;14:1473327. doi: 10.3389/fonc.2024.1473327 (PMC11631745; doi:10.3389/fonc.2024.1473327)
Supplement: Supplementary file 4 [file Table3.xlsx]

## Sheet: Supplementary Table 3
Supplementary Table 3. Alteration groups and their included alterations from testing differences in TMB and PD-L1 in NSCLC tumors.
Gene	Alteration group	Alterations in group
ALK	EML4-ALK Fusion	EML4-ALK Fusion
	Other ALK alterations	ALK Amplification, ALK R401G, ALK R395H, ALK R395S, ALK R401*, ALK R395G, ALK R395L, ALK L1196M, ALK R401P, ALK F1174L, ALK F1174C
	Other ALK fusions	STRN-ALK Fusion, NBAS-ALK Fusion, PRKCE-ALK Fusion, MAP4K3-ALK Fusion, COX7A2L-ALK Fusion, ALK G1202R, PRKAR1A-ALK Fusion, AGAP1-ALK Fusion, HIP1-ALK Fusion, DCTN1-ALK Fusion, ALK-SOS1 Fusion, SPTBN1-ALK Fusion, GCC2-ALK Fusion, ATAD2B-ALK Fusion, ACTR3-ALK Fusion, SLC34A2-ALK Fusion, ALK-AP000304.12 Fusion, ALK-MAP4K3 Fusion, ALK-SP140 Fusion, LCLAT1-ALK Fusion, PPM1G-ALK Fusion, ALK-MTA3 Fusion…
EGFR	EGFR guideline indicated alterations	EGFR L858R, EGFR H773_V774dup, EGFR A767_V769dup, EGFR E746_A750del, EGFR L861Q, EGFR E746_S752delinsV, EGFR A763_Y764insFQEA, EGFR V769_D770insAGV, EGFR E746_T751delinsA, EGFR L747_P753delinsS, EGFR S768_D770dup, EGFR T790M, EGFR L747_T751del, EGFR N771_H773dup, EGFR P772_H773insT, EGFR G719S, EGFR L747_A750del, EGFR E746_S752delinsA, EGFR D770_N771insGL, EGFR L747_A750delinsP, EGFR G719A, EGFR …
	Other EGFR alterations	EGFR Amplification, EGFR H304Q, EGFR S229C, EGFR D587H, EGFR-MPP6 Fusion, EGFR-LIN54 Fusion, EGFR-AUTS2 Fusion, EGFR V769M, EGFR S768_V769delinsIL, EGFR Exons 2-7 Skipping, EGFR S645C, MLIP-EGFR Fusion, EGFR L833V, EGFR-GBA3 Fusion, EGFR E709K, EGFR P848L, EGFR R252L, EGFR T725M, EGFR E709A, EGFR-BAIAP2L1 Fusion, EGFR L62R, EGFR-BICD1 Fusion, VOPP1-EGFR Fusion, EGFR L38fs, EGFR G779F, EGFR E746fs…
MET	MET amplification	MET Amplification
	MET Exon 14 Skipping	MET Exon 14 Skipping
	Other MET alterations	MET-GRB10 Fusion, MET D1028N, MSN-MET Fusion, MET R988C, MET-MED15 Fusion, MET c.3082+1G>A, ST7-MET Fusion, MET R1184Q, MET c.3082+2T>C, MET Y1021F, MET D1028H, CAPZA2-MET Fusion, MET c.3082+1G>C, MET c.2942-1G>A, MET c.3082+1G>T, MET D1028Y, MET-CAPZA2 Fusion, MET-MCM7 Fusion, HLA-DRB1-MET Fusion, MET V1088A, MET H1124D, MET-CAV1 Fusion, MET Y1248H, MET Y1248C, ANKRD7-MET Fusion, MET-CAV2 Fusion…
BRAF	BRAF V600E	BRAF V600E
	Other BRAF alterations	BRAF V600L, BRAF K601E, BRAF-NDUFB2 Fusion, BRAF G466V, BRAF G469A, BRAF D594N, CREB3L2-BRAF Fusion, BRAF G469V, BRAF P367S, BRAF G464A, BRAF G596R, BRAF V600K, BRAF G596S, BRAF N581T, BRAF-MRPS33 Fusion, BRAF G464V, BRAF D594G, BRAF D594H, BRAF L485F, BRAF G596V, BRAF-GAPVD1 Fusion, BRAF N581I, CNTNAP2-BRAF Fusion, BRAF-HIPK2 Fusion, BRAF-TBXAS1 Fusion, BRAF-VSNL1 Fusion, MKRN1-BRAF Fusion, KRT1…
ROS1	Other ROS1 alterations	ROS1 E2265D, ROS1 G2032R, ROS1 G365A, ROS1 N1534fs
	ROS1 Fusions	KCNJ1-ROS1 Fusion, SDC4-ROS1 Fusion, ROS1-PPP2R5C Fusion, ROS1-CD74 Fusion, SLC34A2-ROS1 Fusion, CD74-ROS1 Fusion, ROS1-MAN1A1 Fusion, OSBP2-ROS1 Fusion, DCBLD1-ROS1 Fusion, CSRNP3-ROS1 Fusion, GOPC-ROS1 Fusion, FRK-ROS1 Fusion, EZR-ROS1 Fusion, ROS1-MCHR2 Fusion, CD47-ROS1 Fusion, ROS1-ATP2C1 Fusion, FNDC3B-ROS1 Fusion, SPEN-ROS1 Fusion, BCL2-ROS1 Fusion, ROS1-GOPC Fusion, ZCCHC8-ROS1 Fusion, GP…
ERBB2	ERBB2 Amplification	ERBB2 Amplification
	ERBB2 Y772_A775dup	ERBB2 Y772_A775dup
	Other ERBB2 alterations	GRB7-ERBB2 Fusion, PRRX1-ERBB2 Fusion, EFCAB13-ERBB2 Fusion, ERBB2-RFX1 Fusion, ERBB2-PPP1R1B Fusion, SUPT6H-ERBB2 Fusion, TBC1D3C-ERBB2 Fusion, TBC1D3H-ERBB2 Fusion, ERBB2-PGAP3 Fusion, ERBB2-STARD3 Fusion, ARHGAP23-ERBB2 Fusion, ERBB2-CDK12 Fusion, LASP1-ERBB2 Fusion, ERBB2-JUP Fusion, IKZF3-ERBB2 Fusion, ERBB2-TBC1D3C Fusion, ERBB2-TBC1D3H Fusion, UBB-ERBB2 Fusion, ERBB2-PNMT Fusion, ERBB2-SHC…
	Other ERBB2 guideline indicated alterations	ERBB2 Q795*, ERBB2 V1043D, ERBB2 V777L, ERBB2 S310F, ERBB2 A466V, ERBB2 V659E, ERBB2 L1157R, ERBB2 G776S, ERBB2 D277Y, ERBB2 R103Q, ERBB2 D277F, ERBB2 G778_P780dup, ERBB2 Q709L, ERBB2 D769Y, ERBB2 L755P, ERBB2 D277A, ERBB2 R683Q, ERBB2 I654_I655delinsVV, ERBB2 G776delinsLC, ERBB2 A516T, ERBB2 S310Y, ERBB2 V697M, ERBB2 L786V, ERBB2 L755A, ERBB2 A293F, ERBB2 G660D, ERBB2 A775_G776insL, ERBB2 V842I,…
