# Supplementary material for: Genomic profiling of NSCLC tumors with the TruSight oncology 500 assay provides broad coverage of clinically actionable genomic alterations and detection of known and novel associations between genomic alterations, TMB, and PD-L1
Source: Front Oncol. 2024 Nov 27;14:1473327. doi: 10.3389/fonc.2024.1473327 (PMC11631745; doi:10.3389/fonc.2024.1473327)
Supplement: Supplementary file 5 [file Table4.xlsx]

## Sheet: Supplementary Table 4
Supplementary Table 4. Differences in TMB and PD-L1 22C3 IHC TPS between driver/non-driver mutated tumors and tumors with no detected driver gene variants in NSCLC patient tumors. FDR q-value, multiple testing corrected P-value using the Benjamini-Hochberg false discovery rate (FDR) method.
Gene	Alteration group 1	Alteration group 2	PD-L1 FDR q-value	TMB FDR q-value
ALK	No driver gene alterations detected	EML4-ALK Fusion	2.4628e-06	1.41044e-24
ALK	No driver gene alterations detected	Other ALK alterations	0.569457	0.186302
ALK	No driver gene alterations detected	Other ALK fusions	0.027667	1.27117e-05
ALK	EML4-ALK Fusion	Other ALK alterations	0.00340052	0.000707452
ALK	EML4-ALK Fusion	Other ALK fusions	0.981028	0.0208867
ALK	Other ALK alterations	Other ALK fusions	0.0404725	0.00450994
EGFR	No driver gene alterations detected	EGFR guideline indicated alterations	4.4033e-09	3.76052e-119
EGFR	No driver gene alterations detected	Other EGFR alterations	0.544979	0.679372
EGFR	EGFR guideline indicated alterations	Other EGFR alterations	0.0850506	2.62291e-19
MET	No driver gene alterations detected	Other MET alterations	0.351621	0.128177
MET	No driver gene alterations detected	MET Exon 14 Skipping	3.46413e-15	4.87146e-15
MET	No driver gene alterations detected	MET amplification	6.036e-07	0.268681
MET	Other MET alterations	MET Exon 14 Skipping	0.000177763	0.00180803
MET	Other MET alterations	MET amplification	0.00119559	0.0775128
MET	MET Exon 14 Skipping	MET amplification	0.108588	0.000188241
BRAF	No driver gene alterations detected	Other BRAF alterations	0.0998901	0.0476518
BRAF	No driver gene alterations detected	BRAF V600E	1.73644e-07	3.02645e-12
BRAF	Other BRAF alterations	BRAF V600E	0.00568245	4.25716e-13
ROS1	No driver gene alterations detected	ROS1 Fusions	0.0149664	4.88293e-07
ROS1	No driver gene alterations detected	Other ROS1 alterations	0.866954	0.579213
ROS1	ROS1 Fusions	Other ROS1 alterations	0.648946	0.627777
ERBB2	No driver gene alterations detected	Other ERBB2 guideline indicated alterations	0.00273846	0.147566
ERBB2	No driver gene alterations detected	ERBB2 Amplification	0.0251554	0.0776666
ERBB2	No driver gene alterations detected	ERBB2 Y772_A775dup	0.606695	1.90414e-09
ERBB2	No driver gene alterations detected	Other ERBB2 alterations	0.544964	0.12988
ERBB2	Other ERBB2 guideline indicated alterations	ERBB2 Amplification	0.069481	0.0215744
ERBB2	Other ERBB2 guideline indicated alterations	ERBB2 Y772_A775dup	0.0682148	4.62383e-05
ERBB2	Other ERBB2 guideline indicated alterations	Other ERBB2 alterations	0.741308	0.372781
ERBB2	ERBB2 Amplification	ERBB2 Y772_A775dup	0.310717	9.17935e-10
ERBB2	ERBB2 Amplification	Other ERBB2 alterations	0.479754	0.0442624
ERBB2	ERBB2 Y772_A775dup	Other ERBB2 alterations	0.651439	0.188921
KRAS	No driver gene alterations detected	KRAS G13C	0.000412999	0.132289
KRAS	No driver gene alterations detected	Other KRAS guideline indicated alterations	0.00148608	0.344031
KRAS	No driver gene alterations detected	KRAS G12D	0.0107031	6.00161e-13
KRAS	No driver gene alterations detected	KRAS G12A	0.0270051	0.118746
KRAS	No driver gene alterations detected	KRAS G12C	2.78296e-18	0.761563
KRAS	No driver gene alterations detected	KRAS G12V	0.0284519	6.84185e-07
KRAS	No driver gene alterations detected	KRAS Q61H	0.51074	0.000168608
KRAS	No driver gene alterations detected	KRAS G13D	0.00433002	0.601292
KRAS	No driver gene alterations detected	Other KRAS alterations	0.646627	0.149926
KRAS	KRAS G13C	Other KRAS guideline indicated alterations	0.441918	0.0699124
KRAS	KRAS G13C	KRAS G12D	0.151984	1.07337e-07
KRAS	KRAS G13C	KRAS G12A	0.235401	0.0270834
KRAS	KRAS G13C	KRAS G12C	0.435662	0.118131
KRAS	KRAS G13C	KRAS G12V	0.0607876	8.28031e-05
KRAS	KRAS G13C	KRAS Q61H	0.00469547	6.74115e-05
KRAS	KRAS G13C	KRAS G13D	0.522504	0.197098
KRAS	KRAS G13C	Other KRAS alterations	0.323268	0.572878
KRAS	Other KRAS guideline indicated alterations	KRAS G12D	0.513253	6.03072e-05
KRAS	Other KRAS guideline indicated alterations	KRAS G12A	0.144405	0.683385
KRAS	Other KRAS guideline indicated alterations	KRAS G12C	0.0171121	0.459661
KRAS	Other KRAS guideline indicated alterations	KRAS G12V	0.278206	0.0225911
KRAS	Other KRAS guideline indicated alterations	KRAS Q61H	0.0114483	0.00581889
KRAS	Other KRAS guideline indicated alterations	KRAS G13D	0.134178	0.995139
KRAS	Other KRAS guideline indicated alterations	Other KRAS alterations	0.734377	0.0857546
KRAS	KRAS G12D	KRAS G12A	0.318887	0.00021817
KRAS	KRAS G12D	KRAS G12C	0.00270994	1.1798e-10
KRAS	KRAS G12D	KRAS G12V	0.86268	0.0258409
KRAS	KRAS G12D	KRAS Q61H	0.0603031	0.967152
KRAS	KRAS G12D	KRAS G13D	0.109837	0.011269
KRAS	KRAS G12D	Other KRAS alterations	0.816025	0.000325698
KRAS	KRAS G12A	KRAS G12C	0.375883	0.193276
KRAS	KRAS G12A	KRAS G12V	0.240028	0.0587874
KRAS	KRAS G12A	KRAS Q61H	0.0940365	0.0125962
KRAS	KRAS G12A	KRAS G13D	0.424927	0.780241
KRAS	KRAS G12A	Other KRAS alterations	0.396661	0.0514961
KRAS	KRAS G12C	KRAS G12V	0.000103143	2.1321e-05
KRAS	KRAS G12C	KRAS Q61H	0.00215712	0.000340509
KRAS	KRAS G12C	KRAS G13D	0.808419	0.670414
KRAS	KRAS G12C	Other KRAS alterations	0.152725	0.136436
KRAS	KRAS G12V	KRAS Q61H	0.0992849	0.176134
KRAS	KRAS G12V	KRAS G13D	0.0623068	0.154259
KRAS	KRAS G12V	Other KRAS alterations	0.854315	0.00459968
KRAS	KRAS Q61H	KRAS G13D	0.0133957	0.0339074
KRAS	KRAS Q61H	Other KRAS alterations	0.384068	0.000986085
KRAS	KRAS G13D	Other KRAS alterations	0.152509	0.141628
