# Supplementary material for: Genomic profiling of NSCLC tumors with the TruSight oncology 500 assay provides broad coverage of clinically actionable genomic alterations and detection of known and novel associations between genomic alterations, TMB, and PD-L1
Source: Front Oncol. 2024 Nov 27;14:1473327. doi: 10.3389/fonc.2024.1473327 (PMC11631745; doi:10.3389/fonc.2024.1473327)
Supplement: Supplementary file 6 [file Table5.xlsx]

## Sheet: Supplementary Table 5
Supplementary Table 5. Gene-level co-occurrence of genomic alterations in NSCLC patient tumors. Proportion of co-occurrence, fraction of tumors that had both alterations present out of all tumors positive for those alterations; OR, Fisher exact test odds ratio; CI confidence interval; FDR, false discovery rate.
Gene 1	Gene 2	Proportion of co-occurrence	OR	OR 95%CI lower	OR 95%CI upper	P-value	FDR q-value
Significantly co-occurring alterations (OR > 1 and FDR q-value < 0.05)
FGF3	FGF4	0.863014	13016.3	4201.03	4503599627370496	1.83568e-243	5.2317e-240
CCND1	FGF19	0.874126	14098.5	4201.03	4503599627370496	5.90263e-243	8.41124e-240
CCND1	FGF4	0.835616	6433.49	2409.41	4503599627370496	5.10911e-231	4.85365e-228
FGF3	CCND1	0.797468	3029.64	1465.81	8192	1.42205e-228	1.01321e-225
FGF19	FGF4	0.855072	7799.31	3062.43	4503599627370496	1.88492e-227	1.0744e-224
FGF3	FGF19	0.801325	4204.83	1809.9	16384	5.82571e-224	2.76721e-221
MDM2	CDK4	0.271605	84.686	51.4208	140.869	3.90004e-56	1.23501e-53
STK11	KEAP1	0.147879	6.48093	5.05769	8.27795	7.0359e-44	2.00523e-41
TP53	CDKN2A	0.106121	3.40076	2.69439	4.32951	1.21967e-30	2.67389e-28
KRAS	STK11	0.134942	2.70889	2.27661	3.22376	1.12476e-29	2.28969e-27
KRAS	RBM10	0.111312	2.3728	1.96897	2.85832	5.73969e-20	9.08784e-18
TP53	RB1	0.0665654	3.28472	2.45164	4.46394	5.41053e-19	7.71e-17
KRAS	NKX2-1	0.0321101	8.14348	4.79561	14.4503	7.02996e-19	9.54066e-17
KRAS	U2AF1	0.0422748	4.71653	3.22318	6.9862	1.74504e-17	2.16233e-15
NF1	RASA1	0.0751445	6.40949	4.2378	9.53991	2.70277e-16	3.08116e-14
KRAS	ATM	0.073649	2.6111	2.05589	3.31722	1.61547e-15	1.70522e-13
TP53	LRP1B	0.0880958	2.25122	1.80603	2.82287	1.4918e-14	1.46608e-12
TP53	PTEN	0.0606827	2.78226	2.0862	3.75813	2.8475e-14	2.61787e-12
EGFR	CTNNB1	0.047619	4.32673	2.91651	6.37666	6.43489e-13	5.73107e-11
TP53	NFE2L2	0.0591058	2.54027	1.91578	3.40704	2.53157e-12	2.12205e-10
TP53	FAT1	0.0449695	2.92943	2.08038	4.20556	1.02791e-11	7.51164e-10
STK11	SMARCA4	0.0747198	3.13309	2.27853	4.25786	1.66517e-11	1.12994e-09
TP53	NF1	0.0784608	2.07559	1.65372	2.62072	2.98964e-11	1.9815e-09
KRAS	MGA	0.057655	2.43513	1.86329	3.18202	4.15863e-11	2.69366e-09
BRAF	SETD2	0.0708155	4.59446	2.9999	6.86526	4.55639e-11	2.88571e-09
TP53	RASA1	0.0288633	3.62201	2.27223	6.02487	7.77945e-10	4.34734e-08
KEAP1	SMARCA4	0.0694444	3.42742	2.33952	4.91978	1.28797e-09	6.92585e-08
MET	MDM2	0.0583756	5.50103	3.27245	8.9225	1.59701e-09	8.42867e-08
TP53	FGF4	0.0270754	3.39137	2.12108	5.65525	9.32809e-09	4.58363e-07
TP53	FGF3	0.0298469	3.05327	1.98879	4.84308	1.45713e-08	7.03868e-07
TP53	CCND1	0.0290891	3.08811	1.99631	4.94222	1.60443e-08	7.62104e-07
AXIN1	PMS2	0.0611354	8.10996	4.14047	14.8582	2.15741e-08	1.00797e-06
RB1	PTEN	0.0649573	3.04886	2.06733	4.39712	4.59055e-08	2.11017e-06
TP53	NOTCH1	0.0338509	2.6054	1.7844	3.89161	7.34002e-08	3.2686e-06
TP53	FGFR1	0.023012	3.5098	2.0936	6.20401	8.93008e-08	3.9155e-06
LRP1B	SMARCA4	0.0638607	2.75996	1.92101	3.89307	1.17324e-07	5.06627e-06
STK11	MYC	0.042522	3.54221	2.21982	5.51043	1.87985e-07	7.8788e-06
TP53	FGF19	0.0262889	2.89442	1.84915	4.69178	3.83025e-07	1.58206e-05
FAT1	RASA1	0.0534125	4.75267	2.66904	8.03648	4.47422e-07	1.79673e-05
DNMT3A	TET2	0.0539683	4.80653	2.65677	8.2166	7.46934e-07	2.91611e-05
PIK3CA	NFE2L2	0.0618982	2.41889	1.69535	3.3884	1.55821e-06	5.92121e-05
CDKN2A	FGF3	0.0443038	2.94193	1.85444	4.52986	5.0869e-06	0.000185868
PTEN	NFE2L2	0.0561404	2.65786	1.74639	3.93318	6.27333e-06	0.000223487
CDKN2A	FBXW7	0.0395387	3.20146	1.93338	5.12081	6.84853e-06	0.000240967
CDKN2A	FAT1	0.0529328	2.48231	1.67349	3.59941	8.3862e-06	0.00028796
CDKN2A	CCND1	0.0429253	2.90779	1.81743	4.50891	8.80602e-06	0.000298776
MET	CDK4	0.0398936	4.33731	2.28391	7.73509	1.1542e-05	0.000386997
EGFR	MDM2	0.0336215	2.58735	1.6781	3.91786	1.37074e-05	0.000443933
CDKN2A	FGF4	0.0403877	2.94658	1.80517	4.64909	1.50728e-05	0.000482669
TP53	FBXW7	0.0229709	2.52052	1.59808	4.11082	2.00529e-05	0.000628031
RBM10	MGA	0.0531469	2.32291	1.57728	3.34515	2.08873e-05	0.000647053
CDKN2A	NFE2L2	0.0583658	2.17648	1.52743	3.04444	2.13573e-05	0.000654499
TP53	PBRM1	0.0222109	2.53697	1.5941	4.18164	2.25037e-05	0.000682293
RBM10	MDM2	0.0379538	3.0149	1.80516	4.85251	2.33417e-05	0.000692531
LRP1B	NF1	0.0633214	1.98715	1.43635	2.70664	3.2606e-05	0.000938659
RBM10	MET	0.0571429	2.12096	1.48345	2.97458	3.64731e-05	0.00102919
CDKN2A	KDM6A	0.0282187	3.77198	1.99256	6.78302	4.22642e-05	0.00118091
PIK3CA	KDM6A	0.028626	3.82155	1.98235	6.95879	5.83347e-05	0.0015986
CDKN2A	FGF19	0.0387097	2.7952	1.69791	4.43918	7.0949e-05	0.00190759
TP53	KDM6A	0.0140845	3.19517	1.68655	6.56794	8.19387e-05	0.00218248
SMAD4	NOTCH3	0.0418605	5.63126	2.43094	11.5616	8.27615e-05	0.00218398
STK11	ATM	0.0564042	1.97214	1.3999	2.73095	8.57375e-05	0.00222138
ARID1A	CREBBP	0.034965	3.59111	1.89567	6.38551	8.51605e-05	0.00222138
RBM10	ATM	0.0556995	2.05168	1.43014	2.88556	9.59346e-05	0.00246319
ATRX	GRIN2A	0.0441176	9.17674	3.13672	22.1586	0.000102978	0.00262043
RB1	CREBBP	0.0351759	3.66036	1.89008	6.61378	0.000114376	0.00285941
TP53	PTPRT	0.0196679	2.44492	1.5013	4.13636	0.00011625	0.00288097
TET2	NOTCH2	0.0384615	5.0748	2.19247	10.4124	0.000174797	0.0042218
NFE2L2	KDM6A	0.0308989	4.22929	1.97629	8.27069	0.000192072	0.00460003
TP53	ARID1A	0.0604396	1.53875	1.21682	1.95551	0.000230196	0.00544552
TP53	PTPRD	0.0191571	2.38017	1.45897	4.03245	0.000231196	0.00544552
ATM	MDM2	0.0372208	3.19599	1.70292	5.61363	0.000244919	0.00567495
PTEN	FGFR3	0.0285714	4.44366	1.98409	9.00898	0.000261668	0.00596602
CDKN2A	NOTCH1	0.0410334	2.30257	1.45118	3.53527	0.000370089	0.00830515
NOTCH1	FGF19	0.0384615	3.74463	1.78315	7.13063	0.000417928	0.00930543
RASA1	PBRM1	0.0379747	4.44032	1.93005	9.03315	0.000423932	0.00936595
CDKN2A	PIK3CA	0.0623656	1.7284	1.26893	2.32102	0.000481546	0.0104264
LRP1B	ERBB4	0.0281426	3.04021	1.5982	5.43742	0.000482909	0.0104264
NF1	PTPRT	0.0316206	2.87663	1.55691	5.00834	0.000511713	0.0108834
TP53	TET2	0.0292101	1.82897	1.27664	2.66105	0.000570336	0.0120404
SMAD4	CTNNB1	0.0371901	4.21905	1.83635	8.56718	0.000596273	0.0124562
LRP1B	BCORL1	0.025	3.27361	1.62464	6.14383	0.000616675	0.0126482
KRAS	KDM5C	0.0176768	2.28078	1.39025	3.73458	0.000637712	0.0128899
LRP1B	EPHA3	0.0294659	2.81809	1.52053	4.92578	0.0006559	0.0131188
NOTCH1	RASA1	0.0375427	3.52904	1.68314	6.70973	0.00065824	0.0131188
LRP1B	GRIN2A	0.024952	3.21248	1.59601	6.01953	0.000716818	0.014187
LRP1B	ARID1A	0.0539846	1.84384	1.28342	2.59389	0.000848047	0.0165543
ARID1A	NFE2L2	0.0481541	2.04924	1.33388	3.05242	0.000873996	0.0169448
NOTCH1	CCND1	0.0369128	3.38975	1.61822	6.43494	0.000892768	0.0171918
NOTCH1	FGF3	0.0364238	3.28575	1.56957	6.23313	0.00112691	0.0211296
ERBB4	BCORL1	0.0352113	6.93778	2.11646	17.8061	0.00123893	0.0230781
TP53	ERBB4	0.0158487	2.27312	1.33763	4.03532	0.00131394	0.0243165
ARID1A	ARID2	0.037037	2.46185	1.39823	4.10347	0.00134349	0.024703
CDKN2A	ERBB4	0.0257732	2.72071	1.43133	4.86112	0.00135757	0.0248018
NOTCH3	CREBBP	0.0340909	5.316	1.84671	12.5342	0.00153808	0.027397
NOTCH1	FGF4	0.0348432	3.35354	1.53782	6.54931	0.00159296	0.0281984
TET2	EPHA3	0.0329218	3.99586	1.64101	8.44107	0.00162203	0.0285358
NOTCH1	FGFR1	0.0335821	3.58539	1.56445	7.25701	0.00173815	0.030391
PIK3CA	SETD2	0.0405616	2.04869	1.28613	3.14879	0.00175311	0.0304656
NF1	TERT	0.028	2.70252	1.39926	4.86604	0.00184286	0.0318312
STK11	APC	0.0347222	2.08232	1.28611	3.25329	0.00205495	0.0346545
RBM10	CDK4	0.0272572	2.60708	1.40603	4.56059	0.00204346	0.0346545
PTEN	NOTCH1	0.0374449	2.40393	1.34556	4.0468	0.00214986	0.0360418
TP53	TERT	0.0173647	2.05969	1.26348	3.4732	0.00245898	0.0402764
ARID1A	BCORL1	0.0244499	3.21227	1.44823	6.42559	0.00248383	0.0404509
ARID1A	SMAD4	0.0340426	2.47928	1.35618	4.25716	0.00250507	0.040565
SETD2	PTPRT	0.0315789	3.38381	1.47586	6.85306	0.00253514	0.0408201
ATM	CDK4	0.0288714	2.96582	1.40735	5.67877	0.00257888	0.0410604
NOTCH2	EP300	0.0324675	5.80716	1.78059	14.7737	0.00257611	0.0410604
ARID2	NKX2-1	0.0309735	4.11722	1.57279	9.12661	0.00262675	0.0415902
MGA	PTPRD	0.030581	3.1245	1.4284	6.12866	0.00267311	0.0420903
NFE2L2	FAT1	0.04	2.17139	1.27828	3.5097	0.00271297	0.0424833
KDM6A	FGFR3	0.0330579	7.58906	1.93752	21.5327	0.00275534	0.042911
BRCA2	ERBB4	0.0315789	4.68863	1.63247	11.0193	0.00279455	0.0432852
NF1	BCORL1	0.0230126	2.96184	1.38699	5.77619	0.0029265	0.0450839
FAT1	NOTCH3	0.0298013	3.2651	1.42239	6.62422	0.00320985	0.0473993
FAT1	CREBBP	0.0298013	3.2651	1.42239	6.62422	0.00320985	0.0473993
MUTYH	RET	0.0315789	4.57214	1.59388	10.7268	0.0031291	0.0473993
EPHA3	ATR	0.0314465	5.50523	1.68986	13.9912	0.00320377	0.0473993
EPHA3	KDM5C	0.0314465	5.50523	1.68986	13.9912	0.00320377	0.0473993
PTEN	KDM6A	0.025	3.29358	1.42052	6.77873	0.00327614	0.0481289
Significantly exclusive alterations (OR < 1 and FDR q-value < 0.05)
KRAS	EGFR	0.00763624	0.0451848	0.0281068	0.0691394	1.95056e-122	7.94157e-120
TP53	KRAS	0.160239	0.356239	0.318939	0.397786	1.16989e-78	4.16774e-76
EGFR	STK11	0.00257566	0.0354834	0.00961116	0.0916712	1.08913e-36	2.82183e-34
TP53	STK11	0.05103	0.361454	0.302072	0.431676	1.73797e-31	4.12767e-29
TP53	MDM2	0.00325325	0.084118	0.0432301	0.150693	3.91187e-27	7.43256e-25
TP53	RBM10	0.0475511	0.410987	0.339845	0.496174	1.08306e-21	1.92919e-19
KRAS	PTEN	0.010351	0.187173	0.116347	0.287799	2.12177e-21	3.55709e-19
KRAS	NFE2L2	0.0117276	0.216025	0.138134	0.324879	3.42613e-19	5.13919e-17
EGFR	NF1	0.00728332	0.13276	0.0629801	0.247893	3.36172e-18	4.35495e-16
KRAS	RASA1	0.00144578	0.0527989	0.0107327	0.15805	8.1459e-17	9.67325e-15
TP53	ATM	0.0269278	0.378063	0.294664	0.483159	5.10913e-16	5.60039e-14
EGFR	KEAP1	0.00614439	0.129732	0.0554004	0.25974	2.47431e-15	2.5185e-13
KRAS	ERBB2	0.00522317	0.156332	0.0763573	0.288106	2.04248e-14	1.94036e-12
EGFR	LRP1B	0.014936	0.259528	0.158203	0.404364	6.63919e-13	5.73384e-11
KRAS	ALK	0.00195122	0.0873721	0.0233332	0.230796	2.71006e-12	2.20677e-10
KRAS	BRAF	0.017663	0.338055	0.234056	0.47675	2.8944e-12	2.2914e-10
TP53	ALK	0.00754907	0.250002	0.158249	0.385667	6.60495e-12	5.0876e-10
KRAS	NF1	0.0286957	0.421701	0.317447	0.553073	8.26518e-12	6.19889e-10
STK11	PIK3CA	0.00754006	0.161607	0.0690029	0.32339	1.08943e-11	7.76218e-10
EGFR	NFE2L2	0.00719424	0.173364	0.0782049	0.335297	1.47399e-11	1.02461e-09
EGFR	SMARCA4	0.00574241	0.152089	0.0603647	0.319287	5.88883e-11	3.64852e-09
KRAS	RB1	0.0207394	0.384764	0.273923	0.530049	9.79555e-11	5.93986e-09
EGFR	BRAF	0.00877893	0.210806	0.103672	0.384786	3.35996e-10	1.99498e-08
EGFR	RASA1	0	0	0	0.158684	6.60372e-10	3.84094e-08
KRAS	FGFR1	0.00293399	0.137772	0.0493288	0.311093	6.96461e-10	3.96983e-08
TP53	CTNNB1	0.00931052	0.308886	0.202794	0.462711	1.00679e-09	5.51797e-08
STK11	PTEN	0.00334821	0.0960422	0.0196294	0.284892	1.83611e-09	9.51439e-08
KRAS	PIK3CA	0.036036	0.494991	0.383776	0.63243	1.87644e-09	9.54973e-08
EGFR	CDKN2A	0.022869	0.378722	0.255965	0.543535	2.47352e-09	1.23676e-07
KRAS	MET	0.0223235	0.450328	0.323058	0.616853	6.49725e-08	2.93923e-06
KRAS	FAT1	0.0150164	0.396407	0.26257	0.581462	1.66341e-07	7.07572e-06
KRAS	CCND1	0.00774069	0.302319	0.167132	0.512349	4.47606e-07	1.79673e-05
KRAS	FGF4	0.00680603	0.28808	0.152275	0.505036	6.42839e-07	2.54457e-05
EGFR	MET	0.0136656	0.338815	0.193657	0.555589	9.48686e-07	3.65372e-05
KRAS	FGF19	0.00729572	0.311607	0.168387	0.537791	1.91343e-06	7.17535e-05
KRAS	FGF3	0.00918762	0.356581	0.207137	0.582563	4.61575e-06	0.000170843
EGFR	ARID1A	0.0186191	0.412476	0.258997	0.629003	5.76834e-06	0.000208098
EGFR	ALK	0.00187091	0.105588	0.0126098	0.391887	8.24412e-06	0.000286534
EGFR	NOTCH1	0.00623886	0.247548	0.0976571	0.524082	1.32477e-05	0.000439022
TP53	NKX2-1	0.00734921	0.37319	0.22813	0.599498	1.35214e-05	0.000442942
KEAP1	NFE2L2	0.00308642	0.114439	0.0137627	0.42032	1.64555e-05	0.000521092
KRAS	CDKN2A	0.0472743	0.633313	0.505011	0.789086	2.3082e-05	0.000692459
KRAS	NOTCH1	0.012464	0.426374	0.268428	0.653431	2.38134e-05	0.000692531
EGFR	FAT1	0.010274	0.329455	0.166853	0.591019	2.37204e-05	0.000692531
KRAS	FGFR3	0.002003	0.175141	0.0460014	0.475934	3.4425e-05	0.000981112
EGFR	NKX2-1	0.000960615	0.0713309	0.00178606	0.409927	5.42602e-05	0.00150138
TP53	EGFR	0.117688	0.753497	0.65509	0.866819	5.90454e-05	0.00160266
KRAS	CREBBP	0.00543747	0.324452	0.155379	0.613933	0.000109876	0.00277121
PIK3CA	SMARCA4	0.00682128	0.239925	0.0768669	0.571368	0.000138932	0.00341342
TP53	MET	0.0360672	0.636818	0.501518	0.808258	0.000149003	0.00362956
RBM10	RB1	0.0109091	0.329478	0.148324	0.638962	0.000240071	0.00560821
EGFR	PTPRT	0.00284091	0.18044	0.0365196	0.545203	0.00026005	0.00596602
STK11	MET	0.0124014	0.368604	0.180878	0.674739	0.000293341	0.00663508
STK11	ERBB2	0.00521512	0.230721	0.0619079	0.605032	0.000441566	0.00968049
TP53	U2AF1	0.0141236	0.530342	0.365813	0.76545	0.000509944	0.0108834
STK11	FGFR1	0.00142045	0.0921705	0.00231188	0.526807	0.000598772	0.0124562
PTEN	MET	0.005	0.201402	0.0410605	0.60024	0.000616875	0.0126482
STK11	ALK	0.00141443	0.0896111	0.00224836	0.511866	0.000621397	0.0126499
STK11	MGA	0.00965018	0.336785	0.142958	0.679491	0.000783415	0.0153982
EGFR	PTEN	0.0202102	0.515886	0.326179	0.78328	0.00106549	0.0202443
EGFR	ATM	0.0202102	0.515886	0.326179	0.78328	0.00106549	0.0202443
TP53	SETD2	0.0232791	0.620543	0.461252	0.833958	0.00110597	0.0208743
CDKN2A	MDM2	0.00158479	0.100479	0.00252085	0.573767	0.00138709	0.0251796
EGFR	EP300	0.00193611	0.158687	0.018841	0.595914	0.001396	0.0251811
TP53	BRAF	0.0378338	0.687383	0.542156	0.871564	0.00152164	0.0272746
RBM10	PTEN	0.0124224	0.393296	0.185398	0.740162	0.00189564	0.0325457
EGFR	FBXW7	0.00561272	0.318079	0.113905	0.717882	0.00203912	0.0346545
KRAS	ROS1	0.00351053	0.325263	0.124283	0.721487	0.00223194	0.0371991
EGFR	ERBB4	0.00289017	0.222801	0.0448881	0.677838	0.00237351	0.0393286
TP53	CDK4	0.00988844	0.523297	0.334769	0.812386	0.0024262	0.0399692
TP53	ROS1	0.0058554	0.450542	0.253542	0.786402	0.0029617	0.0453809
RBM10	FGFR1	0.0016129	0.108825	0.00272812	0.622388	0.00305907	0.0466222
STK11	SMAD4	0.00412655	0.227457	0.0461682	0.683148	0.00320167	0.0473993
